# Supplementary material for: Taxonomic review of the genus Nycteola Hübner (Lepidoptera, Nolidae) from Korea including potential invasive pests
Source: Biodivers Data J. 2023 Dec 29;11:e114878. doi: 10.3897/BDJ.11.e114878 (PMC10770805; doi:10.3897/BDJ.11.e114878)
Supplement: XML Treatment for Nycteola [file BDJ.11.e114878-treatment1.xml]

<!DOCTYPE tp:taxon-treatment
  PUBLIC "-//TaxonX//DTD Taxonomic Treatment Publishing DTD v0 20100105//EN" "tax-treatment-NSO.dtd">
<tp:taxon-treatment xmlns:tp="http://www.plazi.org/taxpub"><tp:treatment-meta><mixed-citation publication-type="journal"><person-group><name><surname>Cha</surname><given-names>Yeong-Bin</given-names></name><name><surname>Heo</surname><given-names>Un-Hong</given-names></name><name><surname>Bayarsaikhan</surname><given-names>Ulziijargal</given-names></name><name><surname>Kim</surname><given-names>Sora</given-names></name><name><surname>Bae</surname><given-names>Yang-Seop</given-names></name></person-group><article-title>Taxonomic review of the genus <italic><tp:taxon-name><tp:taxon-name-part taxon-name-part-type="genus" reg="Nycteola">Nycteola</tp:taxon-name-part></tp:taxon-name></italic> Hübner (<tp:taxon-name><tp:taxon-name-part taxon-name-part-type="order">Lepidoptera</tp:taxon-name-part></tp:taxon-name>, <tp:taxon-name><tp:taxon-name-part taxon-name-part-type="family">Nolidae</tp:taxon-name-part></tp:taxon-name>) from Korea including potential invasive pests</article-title><source>Biodivers Data J</source><day>29</day><month>12</month><year>2023</year><volume>11</volume><pub-id pub-id-type="doi">10.3897/BDJ.11.e114878</pub-id></mixed-citation></tp:treatment-meta><tp:nomenclature><tp:taxon-name>
            <object-id xmlns:xlink="http://www.w3.org/1999/xlink" content-type="arpha" xlink:type="simple">90BCFDA1-B730-5110-8446-A0558210A452</object-id>
            <tp:taxon-name-part taxon-name-part-type="genus">Nycteola</tp:taxon-name-part>
          </tp:taxon-name><tp:taxon-authority>Hübner, 1822</tp:taxon-authority><tp:nomenclature-citation-list><tp:nomenclature-citation><tp:taxon-name>
                <tp:taxon-name-part taxon-name-part-type="genus" reg="Nycteola">Nycteola</tp:taxon-name-part>
              </tp:taxon-name><comment> Hübner, 1822: 60, 66. Type species: <italic><tp:taxon-name><tp:taxon-name-part taxon-name-part-type="genus" reg="Tortrix">Tortrix</tp:taxon-name-part><tp:taxon-name-part taxon-name-part-type="species" reg="undulana">undulana</tp:taxon-name-part></tp:taxon-name></italic> Hübner, [1799] by subsequent designation by <xref ref-type="bibr" rid="B10529578">Prout (1901)</xref>: 183.</comment></tp:nomenclature-citation><tp:nomenclature-citation><tp:taxon-name>
                <tp:taxon-name-part taxon-name-part-type="genus" reg="Sarrothripus">Sarrothripus</tp:taxon-name-part>
              </tp:taxon-name><comment> Curtis, 1824 - <xref ref-type="bibr" rid="B10529544">Curtis 1824</xref>: 29. Type species: <italic><tp:taxon-name><tp:taxon-name-part taxon-name-part-type="genus" reg="Tortrix">Tortrix</tp:taxon-name-part><tp:taxon-name-part taxon-name-part-type="species" reg="degenerana">degenerana</tp:taxon-name-part></tp:taxon-name></italic> Hübner, 1799.</comment></tp:nomenclature-citation><tp:nomenclature-citation><tp:taxon-name>
                <tp:taxon-name-part taxon-name-part-type="genus" reg="Axia">Axia</tp:taxon-name-part>
              </tp:taxon-name><comment> Hübner, 1825 - <xref ref-type="bibr" rid="B10529528">Hübner 1825</xref>: 395. Type species: <italic><tp:taxon-name><tp:taxon-name-part taxon-name-part-type="genus" reg="Phalaena">Phalaena</tp:taxon-name-part><tp:taxon-name-part taxon-name-part-type="species" reg="revayana">revayana</tp:taxon-name-part></tp:taxon-name></italic> Scopoli, 1772.</comment></tp:nomenclature-citation><tp:nomenclature-citation><tp:taxon-name>
                <tp:taxon-name-part taxon-name-part-type="genus" reg="Symitha">Symitha</tp:taxon-name-part>
              </tp:taxon-name><comment> Walker, 1866 - <xref ref-type="bibr" rid="B10529552">Walker 1866</xref>: 1731. Type species: <italic><tp:taxon-name><tp:taxon-name-part taxon-name-part-type="genus" reg="Symitha">Symitha</tp:taxon-name-part><tp:taxon-name-part taxon-name-part-type="species" reg="nolalella">nolalella</tp:taxon-name-part></tp:taxon-name></italic> Walker, 1866.</comment></tp:nomenclature-citation><tp:nomenclature-citation><tp:taxon-name>
                <tp:taxon-name-part taxon-name-part-type="genus" reg="Subrita">Subrita</tp:taxon-name-part>
              </tp:taxon-name><comment> Walker, 1866 - <xref ref-type="bibr" rid="B10529552">Walker 1866</xref>: 1744. Type species: <italic><tp:taxon-name><tp:taxon-name-part taxon-name-part-type="genus" reg="Subrita">Subrita</tp:taxon-name-part><tp:taxon-name-part taxon-name-part-type="species" reg="bilineatella">bilineatella</tp:taxon-name-part></tp:taxon-name></italic> Walker, 1866.</comment></tp:nomenclature-citation><tp:nomenclature-citation><tp:taxon-name>
                <tp:taxon-name-part taxon-name-part-type="genus" reg="Sarotricha">Sarotricha</tp:taxon-name-part>
              </tp:taxon-name><comment> Meyrick, 1888 - <xref ref-type="bibr" rid="B10529560">Meyrick 1888</xref>: 924 (emend.). Type species: <italic><tp:taxon-name><tp:taxon-name-part taxon-name-part-type="genus" reg="Sarotricha">Sarotricha</tp:taxon-name-part><tp:taxon-name-part taxon-name-part-type="species" reg="exophila">exophila</tp:taxon-name-part></tp:taxon-name></italic> Meyrick, 1888.</comment></tp:nomenclature-citation><tp:nomenclature-citation><tp:taxon-name>
                <tp:taxon-name-part taxon-name-part-type="genus" reg="Icasma">Icasma</tp:taxon-name-part>
              </tp:taxon-name><comment> Turner, 1902 - <xref ref-type="bibr" rid="B10529587">Turner 1902</xref>: 90. Type species: <italic><tp:taxon-name><tp:taxon-name-part taxon-name-part-type="genus" reg="Icasma">Icasma</tp:taxon-name-part><tp:taxon-name-part taxon-name-part-type="species" reg="minutum">minutum</tp:taxon-name-part></tp:taxon-name></italic> Turner, 1902.</comment></tp:nomenclature-citation><tp:nomenclature-citation><tp:taxon-name>
                <tp:taxon-name-part taxon-name-part-type="genus" reg="Dufayella">Dufayella</tp:taxon-name-part>
              </tp:taxon-name><comment> Capuse, 1972 - <xref ref-type="bibr" rid="B10529658">Capuse 1972</xref>: 89. Type species: <tp:taxon-name><tp:taxon-name-part taxon-name-part-type="genus" reg="Sarrothripus">Sarrothripus</tp:taxon-name-part><tp:taxon-name-part taxon-name-part-type="species" reg="revayana">revayana</tp:taxon-name-part><tp:taxon-name-part taxon-name-part-type="infraspecific-rank">var.</tp:taxon-name-part><tp:taxon-name-part taxon-name-part-type="variety" reg="asiatica">asiatica</tp:taxon-name-part></tp:taxon-name> Krulikovsky, 1904.</comment></tp:nomenclature-citation><tp:nomenclature-citation><tp:taxon-name>
                <tp:taxon-name-part taxon-name-part-type="genus">Nycteola</tp:taxon-name-part>
              </tp:taxon-name><tp:type-species><tp:taxon-name>
                  <tp:taxon-name-part taxon-name-part-type="genus">Tortrix</tp:taxon-name-part>
                  <tp:taxon-name-part taxon-name-part-type="species">undulana</tp:taxon-name-part>
                </tp:taxon-name></tp:type-species><comment> Hübner, 1799</comment></tp:nomenclature-citation></tp:nomenclature-citation-list></tp:nomenclature><tp:treatment-sec sec-type="Diagnosis"><title>Diagnosis</title><p>This genus is characterised by its rectangular forewing, with a variety of markings. Their venation is typical trifine (M3 and CuA1 stalked in the hindwing). The tymbal of abdomen absent, but the 8<sup>th</sup> segment is noticeable. The male genitalia has broad uncus, basally expanded tegumen, long loop like vinculum and the very distinct axe-head-shaped saccular shield, with very complexed valva. The female genitalia do not have characteristic features, but usually have triangular to acute ovipostior lobes (genus characteristics after <xref ref-type="bibr" rid="B10529719">Holloway (2003)</xref>).</p></tp:treatment-sec><ref-list><ref id="B10529578"><element-citation xmlns:xlink="http://www.w3.org/1999/xlink" publication-type="article" xlink:type="simple"><person-group person-group-type="author"><name name-style="western"><surname>Prout</surname><given-names>L. B.</given-names></name></person-group><year>1901</year><article-title>Corrections in generic nomenclature.</article-title><source>The entomologist's record and journal of variation</source><volume>13</volume><fpage>183</fpage><lpage>184</lpage></element-citation></ref><ref id="B10529544"><element-citation xmlns:xlink="http://www.w3.org/1999/xlink" publication-type="book" xlink:type="simple"><person-group person-group-type="author"><name name-style="western"><surname>Curtis</surname><given-names>J.</given-names></name></person-group><year>1824</year><source>British entomology: being illustrations and descriptions of the genera of insects found in Great Britain and Ireland: containing coloured figures from nature of the most rare and beautiful species, and in many instances of the plants upon which they are found</source><publisher-name>Printed for the Author</publisher-name><publisher-loc>Londo</publisher-loc></element-citation></ref><ref id="B10529528"><element-citation xmlns:xlink="http://www.w3.org/1999/xlink" publication-type="book" xlink:type="simple"><person-group person-group-type="author"><name name-style="western"><surname>Hübner</surname><given-names>Jacob</given-names></name></person-group><year>1825</year><source>Verzeichniss bekannter Schmettlinge</source><publisher-name>Bey dem Verfasser zu Finden</publisher-name><publisher-loc>Augusburg</publisher-loc><size units="page">431</size></element-citation></ref><ref id="B10529552"><element-citation xmlns:xlink="http://www.w3.org/1999/xlink" publication-type="book" xlink:type="simple"><person-group person-group-type="author"><name name-style="western"><surname>Walker</surname><given-names>Francis</given-names></name></person-group><year>1866</year><source>List of the specimens of lepidopterous insects in the collection of the British Museum</source><volume>Part. XXXV, Supplement. Part 5</volume><publisher-name>Edward Newman</publisher-name><publisher-loc>London</publisher-loc><size units="page">1515-2040</size></element-citation></ref><ref id="B10529560"><element-citation xmlns:xlink="http://www.w3.org/1999/xlink" publication-type="article" xlink:type="simple"><person-group person-group-type="author"><name name-style="western"><surname>Meyrick</surname><given-names>E.</given-names></name></person-group><year>1888</year><article-title>Revision of Australian <tp:taxon-name><tp:taxon-name-part taxon-name-part-type="order">Lepidoptera</tp:taxon-name-part></tp:taxon-name>. II</article-title><source>Proceedings of the Linnean Society of New South Wales, Second Series</source><volume>2</volume><fpage>835</fpage><lpage>928</lpage></element-citation></ref><ref id="B10529587"><element-citation xmlns:xlink="http://www.w3.org/1999/xlink" publication-type="article" xlink:type="simple"><person-group person-group-type="author"><name name-style="western"><surname>Turner</surname><given-names>A. J.</given-names></name></person-group><year>1902</year><article-title>New genera and species of <tp:taxon-name><tp:taxon-name-part taxon-name-part-type="order">Lepidoptera</tp:taxon-name-part></tp:taxon-name> belonging to the family <tp:taxon-name><tp:taxon-name-part taxon-name-part-type="family">Noctuidae</tp:taxon-name-part></tp:taxon-name></article-title><source>Proceedings of the Linnean Society of New South Wales</source><volume>27</volume><fpage>77</fpage><lpage>136</lpage></element-citation></ref><ref id="B10529658"><element-citation xmlns:xlink="http://www.w3.org/1999/xlink" publication-type="article" xlink:type="simple"><person-group person-group-type="author"><name name-style="western"><surname>Capuse</surname><given-names>Iosif</given-names></name></person-group><year>1972</year><article-title>Über den Genitalapparat der <italic><tp:taxon-name><tp:taxon-name-part taxon-name-part-type="genus" reg="Nycteola">Nycteola</tp:taxon-name-part></tp:taxon-name></italic>-Arten (Lep. <tp:taxon-name><tp:taxon-name-part taxon-name-part-type="family">Noctuidae</tp:taxon-name-part></tp:taxon-name>), nebst Beschreibung einer neuen Untergattung <italic><tp:taxon-name><tp:taxon-name-part taxon-name-part-type="genus" reg="Dufayella">Dufayella</tp:taxon-name-part></tp:taxon-name></italic></article-title><source>Entomologische Zeitschrift</source><volume>82</volume><fpage>87</fpage><lpage>92</lpage></element-citation></ref><ref id="B10529719"><element-citation xmlns:xlink="http://www.w3.org/1999/xlink" publication-type="book" xlink:type="simple"><person-group person-group-type="author"><name name-style="western"><surname>Holloway</surname><given-names>Jeremy D</given-names></name></person-group><year>2003</year><source>The moths of Borneo: <tp:taxon-name><tp:taxon-name-part taxon-name-part-type="family">Nolidae</tp:taxon-name-part></tp:taxon-name>, Part 18</source><publisher-name>Southdene Sdn. Bhd.</publisher-name><publisher-loc>Kuala Lumpur</publisher-loc><size units="page">279</size></element-citation></ref></ref-list></tp:taxon-treatment>
