# Supplementary material for: Taxonomic review of the genus Nycteola Hübner (Lepidoptera, Nolidae) from Korea including potential invasive pests
Source: Biodivers Data J. 2023 Dec 29;11:e114878. doi: 10.3897/BDJ.11.e114878 (PMC10770805; doi:10.3897/BDJ.11.e114878)
Supplement: XML Treatment for Nycteola coreana [file BDJ.11.e114878-treatment3.xml]

<!DOCTYPE tp:taxon-treatment
  PUBLIC "-//TaxonX//DTD Taxonomic Treatment Publishing DTD v0 20100105//EN" "tax-treatment-NSO.dtd">
<tp:taxon-treatment xmlns:tp="http://www.plazi.org/taxpub"><tp:treatment-meta><mixed-citation publication-type="journal"><person-group><name><surname>Cha</surname><given-names>Yeong-Bin</given-names></name><name><surname>Heo</surname><given-names>Un-Hong</given-names></name><name><surname>Bayarsaikhan</surname><given-names>Ulziijargal</given-names></name><name><surname>Kim</surname><given-names>Sora</given-names></name><name><surname>Bae</surname><given-names>Yang-Seop</given-names></name></person-group><article-title>Taxonomic review of the genus <italic><tp:taxon-name><tp:taxon-name-part taxon-name-part-type="genus" reg="Nycteola">Nycteola</tp:taxon-name-part></tp:taxon-name></italic> Hübner (<tp:taxon-name><tp:taxon-name-part taxon-name-part-type="order">Lepidoptera</tp:taxon-name-part></tp:taxon-name>, <tp:taxon-name><tp:taxon-name-part taxon-name-part-type="family">Nolidae</tp:taxon-name-part></tp:taxon-name>) from Korea including potential invasive pests</article-title><source>Biodivers Data J</source><day>29</day><month>12</month><year>2023</year><volume>11</volume><pub-id pub-id-type="doi">10.3897/BDJ.11.e114878</pub-id></mixed-citation></tp:treatment-meta><tp:nomenclature><tp:taxon-name>
            <object-id xmlns:xlink="http://www.w3.org/1999/xlink" content-type="arpha" xlink:type="simple">699A7D4B-9FE8-5984-BDBA-B61F0E6DDA11</object-id>
            <tp:taxon-name-part taxon-name-part-type="genus">Nycteola</tp:taxon-name-part>
            <tp:taxon-name-part taxon-name-part-type="species">coreana</tp:taxon-name-part>
          </tp:taxon-name><tp:taxon-authority>(Leech, 1900)</tp:taxon-authority><tp:nomenclature-citation-list><tp:nomenclature-citation><tp:taxon-name>
                <tp:taxon-name-part taxon-name-part-type="genus" reg="Sarrothripus">Sarrothripus</tp:taxon-name-part>
                <tp:taxon-name-part taxon-name-part-type="species" reg="coreana">coreana</tp:taxon-name-part>
              </tp:taxon-name><comment> Leech, 1900 - <xref ref-type="bibr" rid="B10529569">Leech 1900</xref>: 518. Type locality: Korea: Gensan. Holotype: male, in coll. NHMUK.</comment></tp:nomenclature-citation><tp:nomenclature-citation><tp:taxon-name>
                <tp:taxon-name-part taxon-name-part-type="genus" reg="Nycteola">Nycteola</tp:taxon-name-part>
                <tp:taxon-name-part taxon-name-part-type="species" reg="costalis">costalis</tp:taxon-name-part>
              </tp:taxon-name><comment> Sugi, 1959 - <xref ref-type="bibr" rid="B10529640">Sugi 1959</xref>: 278. Type locality: Japan: Tokyo: Takao-san.</comment></tp:nomenclature-citation><tp:nomenclature-citation><tp:taxon-name>
                <tp:taxon-name-part taxon-name-part-type="genus" reg="Nycteola">Nycteola</tp:taxon-name-part>
                <tp:taxon-name-part taxon-name-part-type="species" reg="costalis">costalis</tp:taxon-name-part>
              </tp:taxon-name><comment>: Poole, 1989 - <xref ref-type="bibr" rid="B10529694">Poole 1989</xref>: 704; <xref ref-type="bibr" rid="B10529727">Sohn et al. (2005)</xref>: 220; <xref ref-type="bibr" rid="B10529762">Paek et al. 2010</xref>: 304; <xref ref-type="bibr" rid="B10529819">Kim et al. (2016)</xref>: 141; <xref ref-type="bibr" rid="B10529838">National Institute of Biological Resources 2019</xref>: 605.</comment></tp:nomenclature-citation><tp:nomenclature-citation><tp:taxon-name>
                <tp:taxon-name-part taxon-name-part-type="genus" reg="Nycteola">Nycteola</tp:taxon-name-part>
                <tp:taxon-name-part taxon-name-part-type="species" reg="coreana">coreana</tp:taxon-name-part>
              </tp:taxon-name><comment>: Pak, 1959 - <xref ref-type="bibr" rid="B10529632">Pak (1959)</xref>: 38; <xref ref-type="bibr" rid="B10587159">Kim et al. 1982</xref>: 415; <xref ref-type="bibr" rid="B10529694">Poole 1989</xref>: 704; <xref ref-type="bibr" rid="B10587167">ESK and KSAE 1994</xref>: 374; <xref ref-type="bibr" rid="B10529736">Kononenko and Han (2007)</xref>: 72; <xref ref-type="bibr" rid="B10529762">Paek et al. 2010</xref>: 304; <xref ref-type="bibr" rid="B10529819">Kim et al. (2016)</xref>: 141; <xref ref-type="bibr" rid="B10529838">National Institute of Biological Resources 2019</xref>: 605; <xref ref-type="bibr" rid="B10587175">Park and Lee 2021</xref>: 615.</comment></tp:nomenclature-citation></tp:nomenclature-citation-list></tp:nomenclature><tp:treatment-sec sec-type="materials"><title>Materials</title><list list-type="alpha-lower" list-content="occurrences"><list-item><p><bold>Type status:</bold> <named-content xmlns:xlink="http://www.w3.org/1999/xlink" content-type="dwc:typeStatus" xlink:type="simple">Other material</named-content>. <bold>Occurrence:</bold> catalogNumber: <named-content xmlns:xlink="http://www.w3.org/1999/xlink" content-type="dwc:catalogNumber" xlink:type="simple">INU-12096</named-content>; recordedBy: <named-content xmlns:xlink="http://www.w3.org/1999/xlink" content-type="dwc:recordedBy" xlink:type="simple">Lee, Kim &amp; Song</named-content>; individualCount: <named-content xmlns:xlink="http://www.w3.org/1999/xlink" content-type="dwc:individualCount" xlink:type="simple">1</named-content>; sex: <named-content xmlns:xlink="http://www.w3.org/1999/xlink" content-type="dwc:sex" xlink:type="simple">1 male</named-content>; occurrenceID: <named-content xmlns:xlink="http://www.w3.org/1999/xlink" content-type="dwc:occurrenceID" xlink:type="simple">BE5B9666-A3C2-5C63-BC7E-F02CDC5D5386</named-content>; <bold>Taxon:</bold> class: <named-content xmlns:xlink="http://www.w3.org/1999/xlink" content-type="dwc:class" xlink:type="simple"><tp:taxon-name><tp:taxon-name-part taxon-name-part-type="class">Insecta</tp:taxon-name-part></tp:taxon-name></named-content>; order: <named-content xmlns:xlink="http://www.w3.org/1999/xlink" content-type="dwc:order" xlink:type="simple"><tp:taxon-name><tp:taxon-name-part taxon-name-part-type="order">Lepidoptera</tp:taxon-name-part></tp:taxon-name></named-content>; family: <named-content xmlns:xlink="http://www.w3.org/1999/xlink" content-type="dwc:family" xlink:type="simple"><tp:taxon-name><tp:taxon-name-part taxon-name-part-type="family">Nolidae</tp:taxon-name-part></tp:taxon-name></named-content>; genus: <named-content xmlns:xlink="http://www.w3.org/1999/xlink" content-type="dwc:genus" xlink:type="simple"><tp:taxon-name><tp:taxon-name-part taxon-name-part-type="genus">Nycteola</tp:taxon-name-part></tp:taxon-name></named-content>; specificEpithet: <named-content xmlns:xlink="http://www.w3.org/1999/xlink" content-type="dwc:specificEpithet" xlink:type="simple"><italic><tp:taxon-name><tp:taxon-name-part taxon-name-part-type="genus" reg="Nycteola"/><tp:taxon-name-part taxon-name-part-type="species" reg="coreana">coreana</tp:taxon-name-part></tp:taxon-name></italic></named-content>; taxonRank: <named-content xmlns:xlink="http://www.w3.org/1999/xlink" content-type="dwc:taxonRank" xlink:type="simple">species</named-content>; <bold>Location:</bold> country: <named-content xmlns:xlink="http://www.w3.org/1999/xlink" content-type="dwc:country" xlink:type="simple">Korea</named-content>; stateProvince: <named-content xmlns:xlink="http://www.w3.org/1999/xlink" content-type="dwc:stateProvince" xlink:type="simple">JJ</named-content>; locality: <named-content xmlns:xlink="http://www.w3.org/1999/xlink" content-type="dwc:locality" xlink:type="simple">Seongpanak, Jeju-si</named-content>; <bold>Identification:</bold> identifiedBy: <named-content xmlns:xlink="http://www.w3.org/1999/xlink" content-type="dwc:identifiedBy" xlink:type="simple">Y.B. Cha</named-content>; dateIdentified: <named-content xmlns:xlink="http://www.w3.org/1999/xlink" content-type="dwc:dateIdentified" xlink:type="simple">2022</named-content>; <bold>Event:</bold> eventDate: <named-content xmlns:xlink="http://www.w3.org/1999/xlink" content-type="dwc:eventDate" xlink:type="simple">26-07-2003</named-content>; <bold>Record Level:</bold> language: <named-content xmlns:xlink="http://www.w3.org/1999/xlink" content-type="dwc:language" xlink:type="simple">en</named-content>; collectionCode: <named-content xmlns:xlink="http://www.w3.org/1999/xlink" content-type="dwc:collectionCode" xlink:type="simple">Insects</named-content>; basisOfRecord: <named-content xmlns:xlink="http://www.w3.org/1999/xlink" content-type="dwc:basisOfRecord" xlink:type="simple">PreservedSpecimen</named-content></p></list-item><list-item><p><bold>Type status:</bold> <named-content xmlns:xlink="http://www.w3.org/1999/xlink" content-type="dwc:typeStatus" xlink:type="simple">Other material</named-content>. <bold>Occurrence:</bold> catalogNumber: <named-content xmlns:xlink="http://www.w3.org/1999/xlink" content-type="dwc:catalogNumber" xlink:type="simple">INU-11953</named-content>; recordedBy: <named-content xmlns:xlink="http://www.w3.org/1999/xlink" content-type="dwc:recordedBy" xlink:type="simple">Bae Y.S., Park B.S., Na S.M. Lee D.J.</named-content>; individualCount: <named-content xmlns:xlink="http://www.w3.org/1999/xlink" content-type="dwc:individualCount" xlink:type="simple">1</named-content>; sex: <named-content xmlns:xlink="http://www.w3.org/1999/xlink" content-type="dwc:sex" xlink:type="simple">1 female</named-content>; occurrenceID: <named-content xmlns:xlink="http://www.w3.org/1999/xlink" content-type="dwc:occurrenceID" xlink:type="simple">4A0FB28B-DF31-529C-BB9A-785FC1683202</named-content>; <bold>Taxon:</bold> class: <named-content xmlns:xlink="http://www.w3.org/1999/xlink" content-type="dwc:class" xlink:type="simple"><tp:taxon-name><tp:taxon-name-part taxon-name-part-type="class">Insecta</tp:taxon-name-part></tp:taxon-name></named-content>; order: <named-content xmlns:xlink="http://www.w3.org/1999/xlink" content-type="dwc:order" xlink:type="simple"><tp:taxon-name><tp:taxon-name-part taxon-name-part-type="order">Lepidoptera</tp:taxon-name-part></tp:taxon-name></named-content>; family: <named-content xmlns:xlink="http://www.w3.org/1999/xlink" content-type="dwc:family" xlink:type="simple"><tp:taxon-name><tp:taxon-name-part taxon-name-part-type="family">Nolidae</tp:taxon-name-part></tp:taxon-name></named-content>; genus: <named-content xmlns:xlink="http://www.w3.org/1999/xlink" content-type="dwc:genus" xlink:type="simple"><tp:taxon-name><tp:taxon-name-part taxon-name-part-type="genus">Nycteola</tp:taxon-name-part></tp:taxon-name></named-content>; specificEpithet: <named-content xmlns:xlink="http://www.w3.org/1999/xlink" content-type="dwc:specificEpithet" xlink:type="simple"><italic><tp:taxon-name><tp:taxon-name-part taxon-name-part-type="genus" reg="Nycteola"/><tp:taxon-name-part taxon-name-part-type="species" reg="coreana">coreana</tp:taxon-name-part></tp:taxon-name></italic></named-content>; taxonRank: <named-content xmlns:xlink="http://www.w3.org/1999/xlink" content-type="dwc:taxonRank" xlink:type="simple">species</named-content>; <bold>Location:</bold> country: <named-content xmlns:xlink="http://www.w3.org/1999/xlink" content-type="dwc:country" xlink:type="simple">Japan</named-content>; stateProvince: <named-content xmlns:xlink="http://www.w3.org/1999/xlink" content-type="dwc:stateProvince" xlink:type="simple">Nagasaki</named-content>; locality: <named-content xmlns:xlink="http://www.w3.org/1999/xlink" content-type="dwc:locality" xlink:type="simple">Ayumodoshi(1), Tsushima</named-content>; verbatimCoordinates: <named-content xmlns:xlink="http://www.w3.org/1999/xlink" content-type="dwc:verbatimCoordinates" xlink:type="simple">34°09'12.96"N 129°12'58.48"E</named-content>; <bold>Identification:</bold> identifiedBy: <named-content xmlns:xlink="http://www.w3.org/1999/xlink" content-type="dwc:identifiedBy" xlink:type="simple">Y.B. Cha</named-content>; dateIdentified: <named-content xmlns:xlink="http://www.w3.org/1999/xlink" content-type="dwc:dateIdentified" xlink:type="simple">2022</named-content>; <bold>Event:</bold> eventDate: <named-content xmlns:xlink="http://www.w3.org/1999/xlink" content-type="dwc:eventDate" xlink:type="simple">22-06-2015</named-content>; <bold>Record Level:</bold> language: <named-content xmlns:xlink="http://www.w3.org/1999/xlink" content-type="dwc:language" xlink:type="simple">en</named-content>; collectionCode: <named-content xmlns:xlink="http://www.w3.org/1999/xlink" content-type="dwc:collectionCode" xlink:type="simple">Insects</named-content>; basisOfRecord: <named-content xmlns:xlink="http://www.w3.org/1999/xlink" content-type="dwc:basisOfRecord" xlink:type="simple">PreservedSpecimen</named-content></p></list-item></list></tp:treatment-sec><tp:treatment-sec sec-type="Description"><title>Description</title><p><bold>Adults.</bold> (Fig. <xref ref-type="fig" rid="F10586576">1</xref><xref ref-type="fig" rid="F10586592">c</xref>, <xref ref-type="fig" rid="F10586593">d</xref>) Length of forewing 9 mm in male, 11 mm in female, wingspan 20–24 mm (<xref ref-type="bibr" rid="B10529727">Sohn et al. 2005</xref>). Antenna filiform in both sexes. Head and thorax grey. Ground colour of forewing grey; longitudinal basal fascia black; black medial line undulate, wavy; medial fascia black, triangular; a blackish streak under medial fascia; postmedial line undulate, wavy; subterminal line somewhat indistinct, undulate, wavy. Ground colour of hindwing dark grey. Abdomen grey.</p><p><bold>Male genitalia.</bold> (Fig. <xref ref-type="fig" rid="F10586659">2</xref><xref ref-type="fig" rid="F10586665">b</xref>, <xref ref-type="fig" rid="F10586667">d</xref>, <xref ref-type="fig" rid="F10586669">f</xref>) Uncus stout, rounded end, with subscaphium. Tegumen narrow, broadened basally. Valva triangular; costal margin almost straight with a bent spinous process; apex lobe hairy, supported by harpe-like process towards apex; tornal lobe hairy; ventral margin somewhat wavier than costal margin. Saccular shield anchor-shaped, partly fused to aedeagus. Vinculum rectangular. Aedeagus long, slender, with a double-bladed saw-shaped cornutus. Eighth tergite costally horizontal wing-shaped plate with two long clavate processes anteriorly; postero-laterally weakly sclerotised, with a membranous pouch posteriorly; 8<sup>th</sup> sternite with butterfly-shaped plate.</p><p><bold>Female genitalia.</bold> (Fig. <xref ref-type="fig" rid="F10586682">3</xref><xref ref-type="fig" rid="F10586688">b</xref>) Apophyses anteriores somewhat longer than apophyses posterior. Ostium bursae membranous, narrow to ductus bursae. Ductus bursae membranous, with weakly sclerotised area in 1/3 from posterior; appendix bursae based on 2/3 of ductus bursae. Corpus bursae ovate.</p></tp:treatment-sec><tp:treatment-sec sec-type="Diagnosis"><title>Diagnosis</title><p>This species can be distinguished from other congeners by its a conspicuous triangular black costal patch with a tornal black dot on the forewing in the adult. In the male genitalia, only the <italic><tp:taxon-name><tp:taxon-name-part taxon-name-part-type="genus" reg="Nycteola"/><tp:taxon-name-part taxon-name-part-type="species" reg="coreana">coreana</tp:taxon-name-part></tp:taxon-name></italic> has a significantly slender aedeagus with a saw-shaped cornutus and a row of cornuti fields. In the female genitalia, its noticeable appendix bursae at ductus bursae can identify it from others.</p></tp:treatment-sec><tp:treatment-sec sec-type="Distribution"><title>Distribution</title><p>Korea, Japan (<xref ref-type="bibr" rid="B10529784">Sasaki and Kishida 2011</xref>).</p></tp:treatment-sec><tp:treatment-sec sec-type="Ecology"><title>Ecology</title><p><bold>Host plant</bold>: <italic><tp:taxon-name><tp:taxon-name-part taxon-name-part-type="genus" reg="Quercus">Quercus</tp:taxon-name-part></tp:taxon-name></italic> spp., <italic>Q. acuta, Q</italic>. <italic>glauca</italic> (<tp:taxon-name><tp:taxon-name-part taxon-name-part-type="family">Fagaceae</tp:taxon-name-part></tp:taxon-name>) (<xref ref-type="bibr" rid="B10529681">Yamamoto and Sugi 1987</xref>, <xref ref-type="bibr" rid="B10529727">Sohn et al. 2005</xref>, <xref ref-type="bibr" rid="B10529846">Heo 2021</xref>).</p></tp:treatment-sec><tp:treatment-sec sec-type="Notes"><title>Notes</title><p>This species was firstly recorded from the Korean Peninsula by <xref ref-type="bibr" rid="B10529569">Leech (1900)</xref>. <xref ref-type="bibr" rid="B10529727">Sohn et al. (2005)</xref> recorded <italic><tp:taxon-name><tp:taxon-name-part taxon-name-part-type="genus" reg="Nycteola">N.</tp:taxon-name-part><tp:taxon-name-part taxon-name-part-type="species" reg="costalis">costalis</tp:taxon-name-part></tp:taxon-name></italic> Sugi from Wando Is. from South Korea, but it was synonymised by <xref ref-type="bibr" rid="B10529736">Kononenko and Han (2007)</xref> as <italic><tp:taxon-name><tp:taxon-name-part taxon-name-part-type="genus" reg="Nycteola">N.</tp:taxon-name-part><tp:taxon-name-part taxon-name-part-type="species" reg="coreana">coreana</tp:taxon-name-part></tp:taxon-name></italic>. According to our findings in this study, while <xref ref-type="bibr" rid="B10529694">Poole (1989)</xref> was the first to describe <italic><tp:taxon-name><tp:taxon-name-part taxon-name-part-type="genus" reg="Nycteola">N.</tp:taxon-name-part><tp:taxon-name-part taxon-name-part-type="species" reg="coreana">coreana</tp:taxon-name-part></tp:taxon-name></italic> as a new combination from <italic><tp:taxon-name><tp:taxon-name-part taxon-name-part-type="genus" reg="Sarrothripus">Sarrothripus</tp:taxon-name-part></tp:taxon-name></italic> to <italic><tp:taxon-name><tp:taxon-name-part taxon-name-part-type="genus" reg="Nycteola">Nycteola</tp:taxon-name-part></tp:taxon-name></italic>, an earlier combination was discovered in the bibliography of <xref ref-type="bibr" rid="B10529632">Pak (1959)</xref>.</p></tp:treatment-sec><tp:treatment-sec><!--Section generated to contain objects referenced in tp:taxon-treatment.--><fig-group id="F10586576" position="float" orientation="portrait"><caption><p>Adults of Korean <italic><tp:taxon-name><tp:taxon-name-part taxon-name-part-type="genus" reg="Nycteola">Nycteola</tp:taxon-name-part><tp:taxon-name-part taxon-name-part-type="species" reg="asiatica">asiatica</tp:taxon-name-part></tp:taxon-name></italic> (Krulikovsky) and <italic><tp:taxon-name><tp:taxon-name-part taxon-name-part-type="genus" reg="Nycteola"/><tp:taxon-name-part taxon-name-part-type="species" reg="coreana">coreana</tp:taxon-name-part></tp:taxon-name></italic> (Leech).</p></caption><fig id="F10586590" position="float" orientation="portrait"><object-id xmlns:xlink="http://www.w3.org/1999/xlink" content-type="arpha" xlink:type="simple">1054492F-0B5D-545C-8E8C-335D67C14D30</object-id><object-id xmlns:xlink="http://www.w3.org/1999/xlink" content-type="doi" xlink:type="simple">10.3897/BDJ.11.e114878.figure1a</object-id><label>Figure 1a.</label><caption><p><italic><tp:taxon-name><tp:taxon-name-part taxon-name-part-type="genus" reg="Nycteola">N.</tp:taxon-name-part><tp:taxon-name-part taxon-name-part-type="species" reg="asiatica">asiatica</tp:taxon-name-part></tp:taxon-name></italic>, male;</p></caption><graphic xmlns:xlink="http://www.w3.org/1999/xlink" xlink:href="bdj-11-e114878-g001_a.png" xlink:type="simple" position="float" orientation="portrait" id="oo_925850.png"><uri content-type="original_file" xlink:type="simple">https://binary.pensoft.net/fig/925850</uri></graphic></fig><fig id="F10586591" position="float" orientation="portrait"><object-id xmlns:xlink="http://www.w3.org/1999/xlink" content-type="arpha" xlink:type="simple">DA5CD0A3-A9B1-5DAE-B039-1B8EEA937288</object-id><object-id xmlns:xlink="http://www.w3.org/1999/xlink" content-type="doi" xlink:type="simple">10.3897/BDJ.11.e114878.figure1b</object-id><label>Figure 1b.</label><caption><p><italic><tp:taxon-name><tp:taxon-name-part taxon-name-part-type="genus" reg="Nycteola">N.</tp:taxon-name-part><tp:taxon-name-part taxon-name-part-type="species" reg="asiatica">asiatica</tp:taxon-name-part></tp:taxon-name></italic>, female;</p></caption><graphic xmlns:xlink="http://www.w3.org/1999/xlink" xlink:href="bdj-11-e114878-g001_b.png" xlink:type="simple" position="float" orientation="portrait" id="oo_925851.png"><uri content-type="original_file" xlink:type="simple">https://binary.pensoft.net/fig/925851</uri></graphic></fig><fig id="F10586592" position="float" orientation="portrait"><object-id xmlns:xlink="http://www.w3.org/1999/xlink" content-type="arpha" xlink:type="simple">4F8E6309-0522-58CA-9B0F-C9AF3837EA01</object-id><object-id xmlns:xlink="http://www.w3.org/1999/xlink" content-type="doi" xlink:type="simple">10.3897/BDJ.11.e114878.figure1c</object-id><label>Figure 1c.</label><caption><p><italic><tp:taxon-name><tp:taxon-name-part taxon-name-part-type="genus" reg="Nycteola">N.</tp:taxon-name-part><tp:taxon-name-part taxon-name-part-type="species" reg="coreana">coreana</tp:taxon-name-part></tp:taxon-name></italic>, male;</p></caption><graphic xmlns:xlink="http://www.w3.org/1999/xlink" xlink:href="bdj-11-e114878-g001_c.png" xlink:type="simple" position="float" orientation="portrait" id="oo_925852.png"><uri content-type="original_file" xlink:type="simple">https://binary.pensoft.net/fig/925852</uri></graphic></fig><fig id="F10586593" position="float" orientation="portrait"><object-id xmlns:xlink="http://www.w3.org/1999/xlink" content-type="arpha" xlink:type="simple">1F208FCB-E59A-53F4-AB46-5647131B3195</object-id><object-id xmlns:xlink="http://www.w3.org/1999/xlink" content-type="doi" xlink:type="simple">10.3897/BDJ.11.e114878.figure1d</object-id><label>Figure 1d.</label><caption><p>, female (Japanese sample).</p></caption><graphic xmlns:xlink="http://www.w3.org/1999/xlink" xlink:href="bdj-11-e114878-g001_d.png" xlink:type="simple" position="float" orientation="portrait" id="oo_925853.png"><uri content-type="original_file" xlink:type="simple">https://binary.pensoft.net/fig/925853</uri></graphic></fig></fig-group><fig id="F10586592" position="float" orientation="portrait"><object-id xmlns:xlink="http://www.w3.org/1999/xlink" content-type="arpha" xlink:type="simple">4F8E6309-0522-58CA-9B0F-C9AF3837EA01</object-id><object-id xmlns:xlink="http://www.w3.org/1999/xlink" content-type="doi" xlink:type="simple">10.3897/BDJ.11.e114878.figure1c</object-id><label>Figure 1c.</label><caption><p><italic><tp:taxon-name><tp:taxon-name-part taxon-name-part-type="genus" reg="Nycteola">N.</tp:taxon-name-part><tp:taxon-name-part taxon-name-part-type="species" reg="coreana">coreana</tp:taxon-name-part></tp:taxon-name></italic>, male;</p></caption><graphic xmlns:xlink="http://www.w3.org/1999/xlink" xlink:href="bdj-11-e114878-g001_c.png" xlink:type="simple" position="float" orientation="portrait" id="oo_925852.png"><uri content-type="original_file" xlink:type="simple">https://binary.pensoft.net/fig/925852</uri></graphic></fig><fig id="F10586593" position="float" orientation="portrait"><object-id xmlns:xlink="http://www.w3.org/1999/xlink" content-type="arpha" xlink:type="simple">1F208FCB-E59A-53F4-AB46-5647131B3195</object-id><object-id xmlns:xlink="http://www.w3.org/1999/xlink" content-type="doi" xlink:type="simple">10.3897/BDJ.11.e114878.figure1d</object-id><label>Figure 1d.</label><caption><p>, female (Japanese sample).</p></caption><graphic xmlns:xlink="http://www.w3.org/1999/xlink" xlink:href="bdj-11-e114878-g001_d.png" xlink:type="simple" position="float" orientation="portrait" id="oo_925853.png"><uri content-type="original_file" xlink:type="simple">https://binary.pensoft.net/fig/925853</uri></graphic></fig><fig-group id="F10586659" position="float" orientation="portrait"><caption><p>Male genitalia of <italic><tp:taxon-name><tp:taxon-name-part taxon-name-part-type="genus" reg="Nycteola">N.</tp:taxon-name-part><tp:taxon-name-part taxon-name-part-type="species" reg="asiatica">asiatica</tp:taxon-name-part></tp:taxon-name></italic> and <italic><tp:taxon-name><tp:taxon-name-part taxon-name-part-type="genus" reg="Nycteola">N.</tp:taxon-name-part><tp:taxon-name-part taxon-name-part-type="species" reg="coreana">coreana</tp:taxon-name-part></tp:taxon-name></italic>. Scale bar: 1 mm.</p></caption><fig id="F10586664" position="float" orientation="portrait"><object-id xmlns:xlink="http://www.w3.org/1999/xlink" content-type="arpha" xlink:type="simple">875A454A-EF5C-5524-8368-EE1A24077D93</object-id><object-id xmlns:xlink="http://www.w3.org/1999/xlink" content-type="doi" xlink:type="simple">10.3897/BDJ.11.e114878.figure2a</object-id><label>Figure 2a.</label><caption><p><italic><tp:taxon-name><tp:taxon-name-part taxon-name-part-type="genus" reg="Nycteola">N.</tp:taxon-name-part><tp:taxon-name-part taxon-name-part-type="species" reg="asiatica">asiatica</tp:taxon-name-part></tp:taxon-name></italic> (INU-12086), genital capsule;</p></caption><graphic xmlns:xlink="http://www.w3.org/1999/xlink" xlink:href="bdj-11-e114878-g002_a.png" xlink:type="simple" position="float" orientation="portrait" id="oo_925876.png"><uri content-type="original_file" xlink:type="simple">https://binary.pensoft.net/fig/925876</uri></graphic></fig><fig id="F10586665" position="float" orientation="portrait"><object-id xmlns:xlink="http://www.w3.org/1999/xlink" content-type="arpha" xlink:type="simple">0257BC53-26D5-5E92-A1CE-FE4E808F9A3D</object-id><object-id xmlns:xlink="http://www.w3.org/1999/xlink" content-type="doi" xlink:type="simple">10.3897/BDJ.11.e114878.figure2b</object-id><label>Figure 2b.</label><caption><p><italic><tp:taxon-name><tp:taxon-name-part taxon-name-part-type="genus" reg="Nycteola">N.</tp:taxon-name-part><tp:taxon-name-part taxon-name-part-type="species" reg="coreana">coreana</tp:taxon-name-part></tp:taxon-name></italic> (INU-12096), genital capsule;</p></caption><graphic xmlns:xlink="http://www.w3.org/1999/xlink" xlink:href="bdj-11-e114878-g002_b.png" xlink:type="simple" position="float" orientation="portrait" id="oo_925879.png"><uri content-type="original_file" xlink:type="simple">https://binary.pensoft.net/fig/925879</uri></graphic></fig><fig id="F10586666" position="float" orientation="portrait"><object-id xmlns:xlink="http://www.w3.org/1999/xlink" content-type="arpha" xlink:type="simple">3F37BCC6-A045-56E3-A425-0A60F6169A63</object-id><object-id xmlns:xlink="http://www.w3.org/1999/xlink" content-type="doi" xlink:type="simple">10.3897/BDJ.11.e114878.figure2c</object-id><label>Figure 2c.</label><caption><p><italic><tp:taxon-name><tp:taxon-name-part taxon-name-part-type="genus" reg="Nycteola">N.</tp:taxon-name-part><tp:taxon-name-part taxon-name-part-type="species" reg="asiatica">asiatica</tp:taxon-name-part></tp:taxon-name></italic>, aedeagus;</p></caption><graphic xmlns:xlink="http://www.w3.org/1999/xlink" xlink:href="bdj-11-e114878-g002_c.png" xlink:type="simple" position="float" orientation="portrait" id="oo_925877.png"><uri content-type="original_file" xlink:type="simple">https://binary.pensoft.net/fig/925877</uri></graphic></fig><fig id="F10586667" position="float" orientation="portrait"><object-id xmlns:xlink="http://www.w3.org/1999/xlink" content-type="arpha" xlink:type="simple">AC38AC9E-B524-522A-BC1E-50B91F4AFECB</object-id><object-id xmlns:xlink="http://www.w3.org/1999/xlink" content-type="doi" xlink:type="simple">10.3897/BDJ.11.e114878.figure2d</object-id><label>Figure 2d.</label><caption><p><italic><tp:taxon-name><tp:taxon-name-part taxon-name-part-type="genus" reg="Nycteola">N.</tp:taxon-name-part><tp:taxon-name-part taxon-name-part-type="species" reg="coreana">coreana</tp:taxon-name-part></tp:taxon-name></italic>, aedeagus;</p></caption><graphic xmlns:xlink="http://www.w3.org/1999/xlink" xlink:href="bdj-11-e114878-g002_d.png" xlink:type="simple" position="float" orientation="portrait" id="oo_925880.png"><uri content-type="original_file" xlink:type="simple">https://binary.pensoft.net/fig/925880</uri></graphic></fig><fig id="F10586668" position="float" orientation="portrait"><object-id xmlns:xlink="http://www.w3.org/1999/xlink" content-type="arpha" xlink:type="simple">C8DEB8FD-14DA-51BC-B119-0DE7C7485A98</object-id><object-id xmlns:xlink="http://www.w3.org/1999/xlink" content-type="doi" xlink:type="simple">10.3897/BDJ.11.e114878.figure2e</object-id><label>Figure 2e.</label><caption><p><italic><tp:taxon-name><tp:taxon-name-part taxon-name-part-type="genus" reg="Nycteola">N.</tp:taxon-name-part><tp:taxon-name-part taxon-name-part-type="species" reg="asiatica">asiatica</tp:taxon-name-part></tp:taxon-name></italic>, 8<sup>th</sup> segments;</p></caption><graphic xmlns:xlink="http://www.w3.org/1999/xlink" xlink:href="bdj-11-e114878-g002_e.png" xlink:type="simple" position="float" orientation="portrait" id="oo_925878.png"><uri content-type="original_file" xlink:type="simple">https://binary.pensoft.net/fig/925878</uri></graphic></fig><fig id="F10586669" position="float" orientation="portrait"><object-id xmlns:xlink="http://www.w3.org/1999/xlink" content-type="arpha" xlink:type="simple">4C488576-0C1F-5A93-955B-EEB712C2BF92</object-id><object-id xmlns:xlink="http://www.w3.org/1999/xlink" content-type="doi" xlink:type="simple">10.3897/BDJ.11.e114878.figure2f</object-id><label>Figure 2f.</label><caption><p><italic><tp:taxon-name><tp:taxon-name-part taxon-name-part-type="genus" reg="Nycteola">N.</tp:taxon-name-part><tp:taxon-name-part taxon-name-part-type="species" reg="coreana">coreana</tp:taxon-name-part></tp:taxon-name></italic>, 8<sup>th</sup> segments.</p></caption><graphic xmlns:xlink="http://www.w3.org/1999/xlink" xlink:href="bdj-11-e114878-g002_f.png" xlink:type="simple" position="float" orientation="portrait" id="oo_925881.png"><uri content-type="original_file" xlink:type="simple">https://binary.pensoft.net/fig/925881</uri></graphic></fig></fig-group><fig id="F10586665" position="float" orientation="portrait"><object-id xmlns:xlink="http://www.w3.org/1999/xlink" content-type="arpha" xlink:type="simple">0257BC53-26D5-5E92-A1CE-FE4E808F9A3D</object-id><object-id xmlns:xlink="http://www.w3.org/1999/xlink" content-type="doi" xlink:type="simple">10.3897/BDJ.11.e114878.figure2b</object-id><label>Figure 2b.</label><caption><p><italic><tp:taxon-name><tp:taxon-name-part taxon-name-part-type="genus" reg="Nycteola">N.</tp:taxon-name-part><tp:taxon-name-part taxon-name-part-type="species" reg="coreana">coreana</tp:taxon-name-part></tp:taxon-name></italic> (INU-12096), genital capsule;</p></caption><graphic xmlns:xlink="http://www.w3.org/1999/xlink" xlink:href="bdj-11-e114878-g002_b.png" xlink:type="simple" position="float" orientation="portrait" id="oo_925879.png"><uri content-type="original_file" xlink:type="simple">https://binary.pensoft.net/fig/925879</uri></graphic></fig><fig id="F10586667" position="float" orientation="portrait"><object-id xmlns:xlink="http://www.w3.org/1999/xlink" content-type="arpha" xlink:type="simple">AC38AC9E-B524-522A-BC1E-50B91F4AFECB</object-id><object-id xmlns:xlink="http://www.w3.org/1999/xlink" content-type="doi" xlink:type="simple">10.3897/BDJ.11.e114878.figure2d</object-id><label>Figure 2d.</label><caption><p><italic><tp:taxon-name><tp:taxon-name-part taxon-name-part-type="genus" reg="Nycteola">N.</tp:taxon-name-part><tp:taxon-name-part taxon-name-part-type="species" reg="coreana">coreana</tp:taxon-name-part></tp:taxon-name></italic>, aedeagus;</p></caption><graphic xmlns:xlink="http://www.w3.org/1999/xlink" xlink:href="bdj-11-e114878-g002_d.png" xlink:type="simple" position="float" orientation="portrait" id="oo_925880.png"><uri content-type="original_file" xlink:type="simple">https://binary.pensoft.net/fig/925880</uri></graphic></fig><fig id="F10586669" position="float" orientation="portrait"><object-id xmlns:xlink="http://www.w3.org/1999/xlink" content-type="arpha" xlink:type="simple">4C488576-0C1F-5A93-955B-EEB712C2BF92</object-id><object-id xmlns:xlink="http://www.w3.org/1999/xlink" content-type="doi" xlink:type="simple">10.3897/BDJ.11.e114878.figure2f</object-id><label>Figure 2f.</label><caption><p><italic><tp:taxon-name><tp:taxon-name-part taxon-name-part-type="genus" reg="Nycteola">N.</tp:taxon-name-part><tp:taxon-name-part taxon-name-part-type="species" reg="coreana">coreana</tp:taxon-name-part></tp:taxon-name></italic>, 8<sup>th</sup> segments.</p></caption><graphic xmlns:xlink="http://www.w3.org/1999/xlink" xlink:href="bdj-11-e114878-g002_f.png" xlink:type="simple" position="float" orientation="portrait" id="oo_925881.png"><uri content-type="original_file" xlink:type="simple">https://binary.pensoft.net/fig/925881</uri></graphic></fig><fig-group id="F10586682" position="float" orientation="portrait"><caption><p>Female genitalia of <italic><tp:taxon-name><tp:taxon-name-part taxon-name-part-type="genus" reg="Nycteola">Nycteola</tp:taxon-name-part></tp:taxon-name></italic> Hübner spp. Scale bar: 1 mm.</p></caption><fig id="F10586687" position="float" orientation="portrait"><object-id xmlns:xlink="http://www.w3.org/1999/xlink" content-type="arpha" xlink:type="simple">44007C40-BE2F-5DA5-9402-6E370A2874C1</object-id><object-id xmlns:xlink="http://www.w3.org/1999/xlink" content-type="doi" xlink:type="simple">10.3897/BDJ.11.e114878.figure3a</object-id><label>Figure 3a.</label><caption><p><italic><tp:taxon-name><tp:taxon-name-part taxon-name-part-type="genus" reg="Nycteola">N.</tp:taxon-name-part><tp:taxon-name-part taxon-name-part-type="species" reg="asiatica">asiatica</tp:taxon-name-part></tp:taxon-name></italic> (INU-12085);</p></caption><graphic xmlns:xlink="http://www.w3.org/1999/xlink" xlink:href="bdj-11-e114878-g003_a.png" xlink:type="simple" position="float" orientation="portrait" id="oo_925890.png"><uri content-type="original_file" xlink:type="simple">https://binary.pensoft.net/fig/925890</uri></graphic></fig><fig id="F10586688" position="float" orientation="portrait"><object-id xmlns:xlink="http://www.w3.org/1999/xlink" content-type="arpha" xlink:type="simple">BAB9D8F1-4834-505B-A1D3-43D1AD11F4D6</object-id><object-id xmlns:xlink="http://www.w3.org/1999/xlink" content-type="doi" xlink:type="simple">10.3897/BDJ.11.e114878.figure3b</object-id><label>Figure 3b.</label><caption><p><italic><tp:taxon-name><tp:taxon-name-part taxon-name-part-type="genus" reg="Nycteola">N.</tp:taxon-name-part><tp:taxon-name-part taxon-name-part-type="species" reg="coreana">coreana</tp:taxon-name-part></tp:taxon-name></italic> (INU-11953, Japanese sample);</p></caption><graphic xmlns:xlink="http://www.w3.org/1999/xlink" xlink:href="bdj-11-e114878-g003_b.png" xlink:type="simple" position="float" orientation="portrait" id="oo_925892.png"><uri content-type="original_file" xlink:type="simple">https://binary.pensoft.net/fig/925892</uri></graphic></fig><fig id="F10586689" position="float" orientation="portrait"><object-id xmlns:xlink="http://www.w3.org/1999/xlink" content-type="arpha" xlink:type="simple">7C43E703-C630-5D96-97BD-8EB2EEBDCCA6</object-id><object-id xmlns:xlink="http://www.w3.org/1999/xlink" content-type="doi" xlink:type="simple">10.3897/BDJ.11.e114878.figure3c</object-id><label>Figure 3c.</label><caption><p><italic><tp:taxon-name><tp:taxon-name-part taxon-name-part-type="genus" reg="Nycteola">N.</tp:taxon-name-part><tp:taxon-name-part taxon-name-part-type="species" reg="degenerana">degenerana</tp:taxon-name-part></tp:taxon-name></italic> (INU-11844);</p></caption><graphic xmlns:xlink="http://www.w3.org/1999/xlink" xlink:href="bdj-11-e114878-g003_c.png" xlink:type="simple" position="float" orientation="portrait" id="oo_925893.png"><uri content-type="original_file" xlink:type="simple">https://binary.pensoft.net/fig/925893</uri></graphic></fig><fig id="F10586690" position="float" orientation="portrait"><object-id xmlns:xlink="http://www.w3.org/1999/xlink" content-type="arpha" xlink:type="simple">5DF657B4-9963-55B4-BF17-9C55AB881343</object-id><object-id xmlns:xlink="http://www.w3.org/1999/xlink" content-type="doi" xlink:type="simple">10.3897/BDJ.11.e114878.figure3d</object-id><label>Figure 3d.</label><caption><p><italic><tp:taxon-name><tp:taxon-name-part taxon-name-part-type="genus" reg="Nycteola">N.</tp:taxon-name-part><tp:taxon-name-part taxon-name-part-type="species" reg="dufayi">dufayi</tp:taxon-name-part></tp:taxon-name></italic> (INU-11973).</p></caption><graphic xmlns:xlink="http://www.w3.org/1999/xlink" xlink:href="bdj-11-e114878-g003_d.png" xlink:type="simple" position="float" orientation="portrait" id="oo_925894.png"><uri content-type="original_file" xlink:type="simple">https://binary.pensoft.net/fig/925894</uri></graphic></fig></fig-group><fig id="F10586688" position="float" orientation="portrait"><object-id xmlns:xlink="http://www.w3.org/1999/xlink" content-type="arpha" xlink:type="simple">BAB9D8F1-4834-505B-A1D3-43D1AD11F4D6</object-id><object-id xmlns:xlink="http://www.w3.org/1999/xlink" content-type="doi" xlink:type="simple">10.3897/BDJ.11.e114878.figure3b</object-id><label>Figure 3b.</label><caption><p><italic><tp:taxon-name><tp:taxon-name-part taxon-name-part-type="genus" reg="Nycteola">N.</tp:taxon-name-part><tp:taxon-name-part taxon-name-part-type="species" reg="coreana">coreana</tp:taxon-name-part></tp:taxon-name></italic> (INU-11953, Japanese sample);</p></caption><graphic xmlns:xlink="http://www.w3.org/1999/xlink" xlink:href="bdj-11-e114878-g003_b.png" xlink:type="simple" position="float" orientation="portrait" id="oo_925892.png"><uri content-type="original_file" xlink:type="simple">https://binary.pensoft.net/fig/925892</uri></graphic></fig></tp:treatment-sec><ref-list><ref id="B10529569"><element-citation xmlns:xlink="http://www.w3.org/1999/xlink" publication-type="article" xlink:type="simple"><person-group person-group-type="author"><name name-style="western"><surname>Leech</surname><given-names>J. H.</given-names></name></person-group><year>1900</year><article-title><tp:taxon-name><tp:taxon-name-part taxon-name-part-type="order">Lepidoptera</tp:taxon-name-part></tp:taxon-name> <tp:taxon-name><tp:taxon-name-part taxon-name-part-type="suborder">Heterocera</tp:taxon-name-part></tp:taxon-name> from China, Japan, and Corea. Part IV.</article-title><source>Transactions of the Entomological Society of London</source><volume>1900</volume><fpage>511</fpage><lpage>663</lpage></element-citation></ref><ref id="B10529640"><element-citation xmlns:xlink="http://www.w3.org/1999/xlink" publication-type="article" xlink:type="simple"><person-group person-group-type="author"><name name-style="western"><surname>Sugi</surname><given-names>S.</given-names></name></person-group><year>1959</year><article-title>New species of the quadrifid subfamilies of the <tp:taxon-name><tp:taxon-name-part taxon-name-part-type="family">Noctuidae</tp:taxon-name-part></tp:taxon-name> from Japan (1) (<tp:taxon-name><tp:taxon-name-part taxon-name-part-type="order">Lepidoptera</tp:taxon-name-part></tp:taxon-name>)</article-title><source>Tinea</source><volume>5</volume><issue>1</issue><fpage>277</fpage><lpage>285</lpage></element-citation></ref><ref id="B10529694"><element-citation xmlns:xlink="http://www.w3.org/1999/xlink" publication-type="book" xlink:type="simple"><person-group person-group-type="author"><name name-style="western"><surname>Poole</surname><given-names>Robert W</given-names></name></person-group><year>1989</year><source><tp:taxon-name><tp:taxon-name-part taxon-name-part-type="family">Noctuidae</tp:taxon-name-part></tp:taxon-name>. Lepidopterorum Catalogus. (New Series, Fascicle 118)</source><volume>Part 1–3</volume><publisher-name>E.J.Brill</publisher-name><publisher-loc>Leiden</publisher-loc><size units="page">1314</size></element-citation></ref><ref id="B10529727"><element-citation xmlns:xlink="http://www.w3.org/1999/xlink" publication-type="article" xlink:type="simple"><person-group person-group-type="author"><name name-style="western"><surname>Sohn</surname><given-names>Jae-Cheon</given-names></name><name name-style="western"><surname>Ronkay</surname><given-names>László</given-names></name><name name-style="western"><surname>Kim</surname><given-names>Sung-Soo</given-names></name><name name-style="western"><surname>Cho</surname><given-names>Soo Won</given-names></name></person-group><year>2005</year><article-title>A taxonomic report of six <tp:taxon-name><tp:taxon-name-part taxon-name-part-type="family">Noctuidae</tp:taxon-name-part></tp:taxon-name> species (<tp:taxon-name><tp:taxon-name-part taxon-name-part-type="order">Lepidoptera</tp:taxon-name-part></tp:taxon-name>) new to Korea</article-title><source>Entomological Research</source><volume>35</volume><issue>4</issue><fpage>219</fpage><lpage>226</lpage></element-citation></ref><ref id="B10529762"><element-citation xmlns:xlink="http://www.w3.org/1999/xlink" publication-type="book" xlink:type="simple"><person-group person-group-type="author"><name name-style="western"><surname>Paek</surname><given-names>M. K.</given-names></name><name name-style="western"><surname>Hwang</surname><given-names>J. M.</given-names></name><name name-style="western"><surname>Jung</surname><given-names>K. S.</given-names></name><name name-style="western"><surname>Kim</surname><given-names>T. W.</given-names></name><name name-style="western"><surname>Kim</surname><given-names>M. C.</given-names></name><name name-style="western"><surname>Lee</surname><given-names>Y. J.</given-names></name><name name-style="western"><surname>Cho</surname><given-names>Y. B.</given-names></name><name name-style="western"><surname>Park</surname><given-names>S. W.</given-names></name><name name-style="western"><surname>Lee</surname><given-names>H. S.</given-names></name><name name-style="western"><surname>Ku</surname><given-names>D. S.</given-names></name><name name-style="western"><surname>Jung</surname><given-names>J. C.</given-names></name><name name-style="western"><surname>Kim</surname><given-names>K. G.</given-names></name><name name-style="western"><surname>Choi</surname><given-names>D. S.</given-names></name><name name-style="western"><surname>Shin</surname><given-names>E. H.</given-names></name><name name-style="western"><surname>Hwang</surname><given-names>J. H.</given-names></name><name name-style="western"><surname>Lee</surname><given-names>J. S.</given-names></name><name name-style="western"><surname>Kim</surname><given-names>S. S.</given-names></name><name name-style="western"><surname>Bae</surname><given-names>Y. S.</given-names></name></person-group><year>2010</year><source>Checklist of Korean Insects.</source><publisher-name>Nature &amp; Ecology</publisher-name><publisher-loc>Seoul</publisher-loc><size units="page">598</size></element-citation></ref><ref id="B10529819"><element-citation xmlns:xlink="http://www.w3.org/1999/xlink" publication-type="article" xlink:type="simple"><person-group person-group-type="author"><name name-style="western"><surname>Kim</surname><given-names>Sung-Soo</given-names></name><name name-style="western"><surname>Choi</surname><given-names>Sei-Woong</given-names></name><name name-style="western"><surname>Kononenko</surname><given-names>Vladmir</given-names></name><name name-style="western"><surname>Schintlmeister</surname><given-names>Alexander</given-names></name><name name-style="western"><surname>Sohn</surname><given-names>Jae-Cheon</given-names></name></person-group><year>2016</year><article-title>Revised List of the Korean <tp:taxon-name><tp:taxon-name-part taxon-name-part-type="superfamily">Noctuoidea</tp:taxon-name-part></tp:taxon-name> Based on Latest Classification</article-title><source>Entomological Research Bulletin</source><volume>32</volume><issue>2</issue><fpage>138</fpage><lpage>160</lpage></element-citation></ref><ref id="B10529838"><element-citation xmlns:xlink="http://www.w3.org/1999/xlink" publication-type="book" xlink:type="simple"><person-group person-group-type="author"><name name-style="western"><surname>Resources</surname><given-names>National Institute of Biological</given-names></name></person-group><year>2019</year><source>National Species list of Korea</source><publisher-name>Designzip</publisher-name><publisher-loc>Incheon</publisher-loc><size units="page">988</size></element-citation></ref><ref id="B10529632"><element-citation xmlns:xlink="http://www.w3.org/1999/xlink" publication-type="book" xlink:type="simple"><person-group person-group-type="author"><name name-style="western"><surname>Pak</surname><given-names>Sea-Wook</given-names></name></person-group><year>1959</year><source>A handlist of Korean moths</source><publisher-name>Forest Experiment Station</publisher-name><publisher-loc>Seoul</publisher-loc><size units="page">42</size></element-citation></ref><ref id="B10587159"><element-citation xmlns:xlink="http://www.w3.org/1999/xlink" publication-type="book" xlink:type="simple"><person-group person-group-type="author"><name name-style="western"><surname>Kim</surname><given-names>C. W.</given-names></name><name name-style="western"><surname>Nam</surname><given-names>S. H.</given-names></name><name name-style="western"><surname>Lee</surname><given-names>S. M.</given-names></name></person-group><year>1982</year><source>Illustrated flora &amp; fauna of Korea</source><volume>Vol. 26 (8)</volume><publisher-name>Ministry of Education</publisher-name></element-citation></ref><ref id="B10587167"><element-citation xmlns:xlink="http://www.w3.org/1999/xlink" publication-type="book" xlink:type="simple"><person-group person-group-type="author"><name name-style="western"><surname>ESK</surname></name><name name-style="western"><surname>KSAE</surname></name></person-group><year>1994</year><source>Check list of Insects from Korea</source><publisher-name>KonKuk University Press</publisher-name></element-citation></ref><ref id="B10529736"><element-citation xmlns:xlink="http://www.w3.org/1999/xlink" publication-type="chapter" xlink:type="simple"><person-group person-group-type="author"><name name-style="western"><surname>Kononenko</surname><given-names>V. S.</given-names></name><name name-style="western"><surname>Han</surname><given-names>Hui-Lin</given-names></name></person-group><year>2007</year><chapter-title>Atlas genitalia of Noctuidae in Korea (Lepidoptera)</chapter-title><person-group person-group-type="editor"><name name-style="western"><surname>Park</surname><given-names>Kyu-Tek</given-names></name></person-group><source>Insects of Korea [11]</source><publisher-name>Junghaeng-sa</publisher-name><publisher-loc>Seoul</publisher-loc><size units="page">464</size></element-citation></ref><ref id="B10587175"><element-citation xmlns:xlink="http://www.w3.org/1999/xlink" publication-type="book" xlink:type="simple"><person-group person-group-type="author"><name name-style="western"><surname>Park</surname><given-names>J. K.</given-names></name><name name-style="western"><surname>Lee</surname><given-names>J. E.</given-names></name></person-group><year>2021</year><source>Check list of Insects from Korea</source><publisher-name>Paper and Pencil</publisher-name><size units="page">105</size></element-citation></ref><ref id="B10529784"><element-citation xmlns:xlink="http://www.w3.org/1999/xlink" publication-type="chapter" xlink:type="simple"><person-group person-group-type="author"><name name-style="western"><surname>Sasaki</surname><given-names>A.</given-names></name><name name-style="western"><surname>Kishida</surname><given-names>Yasunori</given-names></name></person-group><year>2011</year><chapter-title>Nolidae</chapter-title><person-group person-group-type="editor"><name name-style="western"><surname>Kishida</surname><given-names>Yasunori</given-names></name></person-group><source>The standard of moths in Japan II</source><publisher-name>Gakken Education Publishing</publisher-name><publisher-loc>Tokyo</publisher-loc><size units="page">170–189</size></element-citation></ref><ref id="B10529681"><element-citation xmlns:xlink="http://www.w3.org/1999/xlink" publication-type="chapter" xlink:type="simple"><person-group person-group-type="author"><name name-style="western"><surname>Yamamoto</surname><given-names>M.</given-names></name><name name-style="western"><surname>Sugi</surname><given-names>S.</given-names></name></person-group><year>1987</year><chapter-title>Noctuidae (except Herminiinae)</chapter-title><person-group person-group-type="editor"><name name-style="western"><surname>Sugi</surname><given-names>S.</given-names></name></person-group><source>Larvae of larger moths in Japan</source><publisher-name>Kodansha</publisher-name><publisher-loc>Tokyo</publisher-loc><size units="page">185-239</size></element-citation></ref><ref id="B10529846"><element-citation xmlns:xlink="http://www.w3.org/1999/xlink" publication-type="book" xlink:type="simple"><person-group person-group-type="author"><name name-style="western"><surname>Heo</surname><given-names>Un Hong</given-names></name></person-group><year>2021</year><source>Guidebook of moth larvae 3</source><publisher-name>EcoNature</publisher-name><publisher-loc>Seoul</publisher-loc><size units="page">430</size></element-citation></ref></ref-list></tp:taxon-treatment>
