# Supplementary material for: Taxonomic review of the genus Nycteola Hübner (Lepidoptera, Nolidae) from Korea including potential invasive pests
Source: Biodivers Data J. 2023 Dec 29;11:e114878. doi: 10.3897/BDJ.11.e114878 (PMC10770805; doi:10.3897/BDJ.11.e114878)
Supplement: XML Treatment for Nycteola degenerana [file BDJ.11.e114878-treatment4.xml]

<!DOCTYPE tp:taxon-treatment
  PUBLIC "-//TaxonX//DTD Taxonomic Treatment Publishing DTD v0 20100105//EN" "tax-treatment-NSO.dtd">
<tp:taxon-treatment xmlns:tp="http://www.plazi.org/taxpub"><tp:treatment-meta><mixed-citation publication-type="journal"><person-group><name><surname>Cha</surname><given-names>Yeong-Bin</given-names></name><name><surname>Heo</surname><given-names>Un-Hong</given-names></name><name><surname>Bayarsaikhan</surname><given-names>Ulziijargal</given-names></name><name><surname>Kim</surname><given-names>Sora</given-names></name><name><surname>Bae</surname><given-names>Yang-Seop</given-names></name></person-group><article-title>Taxonomic review of the genus <italic><tp:taxon-name><tp:taxon-name-part taxon-name-part-type="genus" reg="Nycteola">Nycteola</tp:taxon-name-part></tp:taxon-name></italic> Hübner (<tp:taxon-name><tp:taxon-name-part taxon-name-part-type="order">Lepidoptera</tp:taxon-name-part></tp:taxon-name>, <tp:taxon-name><tp:taxon-name-part taxon-name-part-type="family">Nolidae</tp:taxon-name-part></tp:taxon-name>) from Korea including potential invasive pests</article-title><source>Biodivers Data J</source><day>29</day><month>12</month><year>2023</year><volume>11</volume><pub-id pub-id-type="doi">10.3897/BDJ.11.e114878</pub-id></mixed-citation></tp:treatment-meta><tp:nomenclature><tp:taxon-name>
            <object-id xmlns:xlink="http://www.w3.org/1999/xlink" content-type="arpha" xlink:type="simple">BB2C01FA-BB33-5868-80E8-93718E9839D0</object-id>
            <tp:taxon-name-part taxon-name-part-type="genus">Nycteola</tp:taxon-name-part>
            <tp:taxon-name-part taxon-name-part-type="species">degenerana</tp:taxon-name-part>
          </tp:taxon-name><tp:taxon-authority>(Hübner, 1799)</tp:taxon-authority><tp:nomenclature-citation-list><tp:nomenclature-citation><tp:taxon-name>
                <tp:taxon-name-part taxon-name-part-type="genus" reg="Tortrix">Tortrix</tp:taxon-name-part>
                <tp:taxon-name-part taxon-name-part-type="species" reg="degenerana">degenerana</tp:taxon-name-part>
              </tp:taxon-name><comment> Hübner, 1799 - <xref ref-type="bibr" rid="B10529520">Hübner 1799</xref>: pl.2, fig. 8. Type locality: Europe.</comment></tp:nomenclature-citation><tp:nomenclature-citation><tp:taxon-name>
                <tp:taxon-name-part taxon-name-part-type="genus" reg="Nycteola">Nycteola</tp:taxon-name-part>
                <tp:taxon-name-part taxon-name-part-type="species" reg="degenerana">degenerana</tp:taxon-name-part>
                <tp:taxon-name-part taxon-name-part-type="subspecies" reg="hesperica">hesperica</tp:taxon-name-part>
              </tp:taxon-name><comment> Dufay, 1958 - <xref ref-type="bibr" rid="B10529623">Dufay 1958</xref>: 112. Type locality: [France]: Pyrenees: St.-Pierra d'Irrube.</comment></tp:nomenclature-citation><tp:nomenclature-citation><tp:taxon-name>
                <tp:taxon-name-part taxon-name-part-type="genus" reg="Nycteola">Nycteola</tp:taxon-name-part>
                <tp:taxon-name-part taxon-name-part-type="species" reg="degenerana">degenerana</tp:taxon-name-part>
                <tp:taxon-name-part taxon-name-part-type="subspecies" reg="eurasiatica">eurasiatica</tp:taxon-name-part>
              </tp:taxon-name><comment> Dufay, 1961 - <xref ref-type="bibr" rid="B10529649">Dufay 1961</xref>: 434. Type locality: [Russia]: Moscow.</comment></tp:nomenclature-citation><tp:nomenclature-citation><tp:taxon-name>
                <tp:taxon-name-part taxon-name-part-type="genus" reg="Nycteola">Nycteola</tp:taxon-name-part>
                <tp:taxon-name-part taxon-name-part-type="species" reg="degenerana">degenerana</tp:taxon-name-part>
                <tp:taxon-name-part taxon-name-part-type="subspecies" reg="eurasiatica">eurasiatica</tp:taxon-name-part>
              </tp:taxon-name><comment>: Ronkay and Park, 1993 - <xref ref-type="bibr" rid="B10529702">Ronkay and Park (1993)</xref>: 65.</comment></tp:nomenclature-citation><tp:nomenclature-citation><tp:taxon-name>
                <tp:taxon-name-part taxon-name-part-type="genus" reg="Nycteola">Nycteola</tp:taxon-name-part>
                <tp:taxon-name-part taxon-name-part-type="species" reg="degenerana">degenerana</tp:taxon-name-part>
              </tp:taxon-name><comment>: <xref ref-type="bibr" rid="B10529694">Poole (1989)</xref>: 704; <xref ref-type="bibr" rid="B10529711">Kononenko et al. (1998)</xref>: 140; <xref ref-type="bibr" rid="B10529736">Kononenko and Han (2007)</xref>: 72; <xref ref-type="bibr" rid="B10529762">Paek et al. 2010</xref>: 304; <xref ref-type="bibr" rid="B10529784">Sasaki and Kishida (2011)</xref>: 183; <xref ref-type="bibr" rid="B10529805">Beljaev et al. 2016</xref>: 404; <xref ref-type="bibr" rid="B10529819">Kim et al. (2016)</xref>: 141; <xref ref-type="bibr" rid="B10529838">National Institute of Biological Resources 2019</xref>: 605; <xref ref-type="bibr" rid="B10587175">Park and Lee 2021</xref>: 615.</comment></tp:nomenclature-citation></tp:nomenclature-citation-list></tp:nomenclature><tp:treatment-sec sec-type="materials"><title>Materials</title><list list-type="alpha-lower" list-content="occurrences"><list-item><p><bold>Type status:</bold> <named-content xmlns:xlink="http://www.w3.org/1999/xlink" content-type="dwc:typeStatus" xlink:type="simple">Other material</named-content>. <bold>Occurrence:</bold> catalogNumber: <named-content xmlns:xlink="http://www.w3.org/1999/xlink" content-type="dwc:catalogNumber" xlink:type="simple">INU-11609</named-content>; recordedBy: <named-content xmlns:xlink="http://www.w3.org/1999/xlink" content-type="dwc:recordedBy" xlink:type="simple">Bae, Paek &amp; Lee</named-content>; individualCount: <named-content xmlns:xlink="http://www.w3.org/1999/xlink" content-type="dwc:individualCount" xlink:type="simple">1</named-content>; sex: <named-content xmlns:xlink="http://www.w3.org/1999/xlink" content-type="dwc:sex" xlink:type="simple">1 male</named-content>; lifeStage: <named-content xmlns:xlink="http://www.w3.org/1999/xlink" content-type="dwc:lifeStage" xlink:type="simple">adult</named-content>; occurrenceID: <named-content xmlns:xlink="http://www.w3.org/1999/xlink" content-type="dwc:occurrenceID" xlink:type="simple">67A18872-ECA7-58D9-B624-A2F8866A5EE0</named-content>; <bold>Taxon:</bold> class: <named-content xmlns:xlink="http://www.w3.org/1999/xlink" content-type="dwc:class" xlink:type="simple"><tp:taxon-name><tp:taxon-name-part taxon-name-part-type="class">Insecta</tp:taxon-name-part></tp:taxon-name></named-content>; order: <named-content xmlns:xlink="http://www.w3.org/1999/xlink" content-type="dwc:order" xlink:type="simple"><tp:taxon-name><tp:taxon-name-part taxon-name-part-type="order">Lepidoptera</tp:taxon-name-part></tp:taxon-name></named-content>; family: <named-content xmlns:xlink="http://www.w3.org/1999/xlink" content-type="dwc:family" xlink:type="simple"><tp:taxon-name><tp:taxon-name-part taxon-name-part-type="family">Nolidae</tp:taxon-name-part></tp:taxon-name></named-content>; genus: <named-content xmlns:xlink="http://www.w3.org/1999/xlink" content-type="dwc:genus" xlink:type="simple"><tp:taxon-name><tp:taxon-name-part taxon-name-part-type="genus">Nycteola</tp:taxon-name-part></tp:taxon-name></named-content>; specificEpithet: <named-content xmlns:xlink="http://www.w3.org/1999/xlink" content-type="dwc:specificEpithet" xlink:type="simple"><italic><tp:taxon-name><tp:taxon-name-part taxon-name-part-type="genus" reg="Nycteola"/><tp:taxon-name-part taxon-name-part-type="species" reg="degenerana">degenerana</tp:taxon-name-part></tp:taxon-name></italic></named-content>; taxonRank: <named-content xmlns:xlink="http://www.w3.org/1999/xlink" content-type="dwc:taxonRank" xlink:type="simple">species</named-content>; <bold>Location:</bold> country: <named-content xmlns:xlink="http://www.w3.org/1999/xlink" content-type="dwc:country" xlink:type="simple">Korea</named-content>; stateProvince: <named-content xmlns:xlink="http://www.w3.org/1999/xlink" content-type="dwc:stateProvince" xlink:type="simple">GW</named-content>; locality: <named-content xmlns:xlink="http://www.w3.org/1999/xlink" content-type="dwc:locality" xlink:type="simple">Mt. Kyebang, Hongcheon</named-content>; <bold>Identification:</bold> identifiedBy: <named-content xmlns:xlink="http://www.w3.org/1999/xlink" content-type="dwc:identifiedBy" xlink:type="simple">Y.B. Cha</named-content>; dateIdentified: <named-content xmlns:xlink="http://www.w3.org/1999/xlink" content-type="dwc:dateIdentified" xlink:type="simple">2022</named-content>; <bold>Event:</bold> eventDate: <named-content xmlns:xlink="http://www.w3.org/1999/xlink" content-type="dwc:eventDate" xlink:type="simple">26-05-1996</named-content>; <bold>Record Level:</bold> language: <named-content xmlns:xlink="http://www.w3.org/1999/xlink" content-type="dwc:language" xlink:type="simple">en</named-content>; collectionCode: <named-content xmlns:xlink="http://www.w3.org/1999/xlink" content-type="dwc:collectionCode" xlink:type="simple">Insects</named-content>; basisOfRecord: <named-content xmlns:xlink="http://www.w3.org/1999/xlink" content-type="dwc:basisOfRecord" xlink:type="simple">PreservedSpecimen</named-content></p></list-item><list-item><p><bold>Type status:</bold> <named-content xmlns:xlink="http://www.w3.org/1999/xlink" content-type="dwc:typeStatus" xlink:type="simple">Other material</named-content>. <bold>Occurrence:</bold> catalogNumber: <named-content xmlns:xlink="http://www.w3.org/1999/xlink" content-type="dwc:catalogNumber" xlink:type="simple">INU-11844</named-content>; recordedBy: <named-content xmlns:xlink="http://www.w3.org/1999/xlink" content-type="dwc:recordedBy" xlink:type="simple">Park et al.</named-content>; individualCount: <named-content xmlns:xlink="http://www.w3.org/1999/xlink" content-type="dwc:individualCount" xlink:type="simple">1</named-content>; sex: <named-content xmlns:xlink="http://www.w3.org/1999/xlink" content-type="dwc:sex" xlink:type="simple">1 female</named-content>; lifeStage: <named-content xmlns:xlink="http://www.w3.org/1999/xlink" content-type="dwc:lifeStage" xlink:type="simple">adult</named-content>; occurrenceID: <named-content xmlns:xlink="http://www.w3.org/1999/xlink" content-type="dwc:occurrenceID" xlink:type="simple">48D13D20-EBB4-5E69-97E3-3D9C012EF9D8</named-content>; <bold>Taxon:</bold> class: <named-content xmlns:xlink="http://www.w3.org/1999/xlink" content-type="dwc:class" xlink:type="simple"><tp:taxon-name><tp:taxon-name-part taxon-name-part-type="class">Insecta</tp:taxon-name-part></tp:taxon-name></named-content>; order: <named-content xmlns:xlink="http://www.w3.org/1999/xlink" content-type="dwc:order" xlink:type="simple"><tp:taxon-name><tp:taxon-name-part taxon-name-part-type="order">Lepidoptera</tp:taxon-name-part></tp:taxon-name></named-content>; family: <named-content xmlns:xlink="http://www.w3.org/1999/xlink" content-type="dwc:family" xlink:type="simple"><tp:taxon-name><tp:taxon-name-part taxon-name-part-type="family">Nolidae</tp:taxon-name-part></tp:taxon-name></named-content>; genus: <named-content xmlns:xlink="http://www.w3.org/1999/xlink" content-type="dwc:genus" xlink:type="simple"><tp:taxon-name><tp:taxon-name-part taxon-name-part-type="genus">Nycteola</tp:taxon-name-part></tp:taxon-name></named-content>; specificEpithet: <named-content xmlns:xlink="http://www.w3.org/1999/xlink" content-type="dwc:specificEpithet" xlink:type="simple"><italic><tp:taxon-name><tp:taxon-name-part taxon-name-part-type="genus" reg="Nycteola"/><tp:taxon-name-part taxon-name-part-type="species" reg="degenerana">degenerana</tp:taxon-name-part></tp:taxon-name></italic></named-content>; taxonRank: <named-content xmlns:xlink="http://www.w3.org/1999/xlink" content-type="dwc:taxonRank" xlink:type="simple">species</named-content>; <bold>Location:</bold> country: <named-content xmlns:xlink="http://www.w3.org/1999/xlink" content-type="dwc:country" xlink:type="simple">Korea</named-content>; stateProvince: <named-content xmlns:xlink="http://www.w3.org/1999/xlink" content-type="dwc:stateProvince" xlink:type="simple">GW</named-content>; locality: <named-content xmlns:xlink="http://www.w3.org/1999/xlink" content-type="dwc:locality" xlink:type="simple">Gangwon National Univ., Chuncheon</named-content>; <bold>Identification:</bold> identifiedBy: <named-content xmlns:xlink="http://www.w3.org/1999/xlink" content-type="dwc:identifiedBy" xlink:type="simple">Y.B. Cha</named-content>; dateIdentified: <named-content xmlns:xlink="http://www.w3.org/1999/xlink" content-type="dwc:dateIdentified" xlink:type="simple">2022</named-content>; <bold>Event:</bold> eventDate: <named-content xmlns:xlink="http://www.w3.org/1999/xlink" content-type="dwc:eventDate" xlink:type="simple">26-04-2003</named-content>; <bold>Record Level:</bold> language: <named-content xmlns:xlink="http://www.w3.org/1999/xlink" content-type="dwc:language" xlink:type="simple">en</named-content>; collectionCode: <named-content xmlns:xlink="http://www.w3.org/1999/xlink" content-type="dwc:collectionCode" xlink:type="simple">Insect</named-content>; basisOfRecord: <named-content xmlns:xlink="http://www.w3.org/1999/xlink" content-type="dwc:basisOfRecord" xlink:type="simple">PreservedSpecimen</named-content></p></list-item></list></tp:treatment-sec><tp:treatment-sec sec-type="Description"><title>Description</title><p><bold>Adults.</bold> (Fig. <xref ref-type="fig" rid="F10586650">4</xref><xref ref-type="fig" rid="F10586655">a</xref>, <xref ref-type="fig" rid="F10586656">b</xref>) Length of forewing 11–12 mm in both sexes, wingspan 25 mm. Antenna filiform in both sexes. Head and thorax greenish-grey. Ground colour of forewing greenish-grey; basal band angled, fuscous; sub-basal line parallel to basal line; antemedial line indistinct; medial line and postmedial line doubled, wavy; subterminal line undulated. Ground colour of hindwing pale grey, darkening towards termen. Abdomen pale grey.</p><p><bold>Male genitalia.</bold> (Fig. <xref ref-type="fig" rid="F10586671">5</xref><xref ref-type="fig" rid="F10586676">a</xref>, <xref ref-type="fig" rid="F10586678">c</xref>, <xref ref-type="fig" rid="F10586680">e</xref>) Uncus sclerotised, triangular, rounded end, with subscaphium. Tegumen narrow; peniculus round trapezoidally expanded. Transtilla weakly sclerotised. Valva costal margin bent with a short spinous process; apex lobe hairy; harpe-like process towards apex, apically clothed with long hair; ventro-distal lobe complex and convolute. Sacculus sclerotised. Saccular shield elongated spatulate, axe-head-shaped; partly fused to aedeagus. Vinculum rather elongated U-shaped. Aedeagus long, slender, broadened in apical 1/3, carina process snail-shell-shaped. Eighth tergite costally diagonal wing-shaped plate with two short clavate processes anteriorly, with postero-laterally weakly sclerotized; 8<sup>th</sup> sternite anteriorly curved H-shaped.</p><p><bold>Female genitalia.</bold> (Fig. <xref ref-type="fig" rid="F10586682">3</xref><xref ref-type="fig" rid="F10586689">c</xref>) Apophyses anteriores somewhat shorter than apophyses posterior. Ostium bursae membranous. Ductus bursae short, sclerotised, stout, with cervix bursae. Corpus bursae somewhat peanut-shaped. Appendix bursae absent.</p></tp:treatment-sec><tp:treatment-sec sec-type="Diagnosis"><title>Diagnosis</title><p>This species can be distinguished from other congeners by its fuscous green forewing colour in the adult. In the male genitalia, only <italic><tp:taxon-name><tp:taxon-name-part taxon-name-part-type="genus" reg="Nycteola"/><tp:taxon-name-part taxon-name-part-type="species" reg="degenerana">degenerana</tp:taxon-name-part></tp:taxon-name></italic> have aedeagus with a conspicuous snail-shell-shaped carina precess. In the female genitalia, its well sclerotised ductus bursae with somewhat peanut-shaped corpus bursae can identify it from others.</p></tp:treatment-sec><tp:treatment-sec sec-type="Distribution"><title>Distribution</title><p>Korea, Spain, France, Switzerland, Italy, Slovenia, Austria, Czech, Germany, Poland, Slovakia, Rumania, Ukraine, Belarus, Lithuania, Latvia, Estonia, Norway, Sweden, Finland, Russia, Central Asia, northern China, Mongolia (<xref ref-type="bibr" rid="B10529805">Beljaev et al. 2016</xref>, <xref ref-type="bibr" rid="B10531186">Joshi et al. 2021</xref>).</p></tp:treatment-sec><tp:treatment-sec sec-type="Ecology"><title>Ecology</title><p><bold>Hostplant</bold>: <italic><tp:taxon-name><tp:taxon-name-part taxon-name-part-type="genus" reg="Salix">Salix</tp:taxon-name-part><tp:taxon-name-part taxon-name-part-type="species" reg="caprea">caprea</tp:taxon-name-part></tp:taxon-name></italic> (<tp:taxon-name><tp:taxon-name-part taxon-name-part-type="family">Salicaceae</tp:taxon-name-part></tp:taxon-name>) (<xref ref-type="bibr" rid="B10529749">Fibiger et al. 2009</xref>).</p></tp:treatment-sec><tp:treatment-sec sec-type="Notes"><title>Notes</title><p>This species was firstly recorded from the Korean Peninsula by <xref ref-type="bibr" rid="B10529702">Ronkay and Park (1993)</xref> from North Korea as <italic><tp:taxon-name><tp:taxon-name-part taxon-name-part-type="genus" reg="Nycteola">Nycteola</tp:taxon-name-part><tp:taxon-name-part taxon-name-part-type="species" reg="degenerana">degenerana</tp:taxon-name-part><tp:taxon-name-part taxon-name-part-type="subspecies" reg="eurasiatica">eurasiatica</tp:taxon-name-part></tp:taxon-name></italic> Dufay and South Korea by <xref ref-type="bibr" rid="B10529736">Kononenko and Han (2007)</xref>. According to <xref ref-type="bibr" rid="B10529805">Beljaev et al. (2016)</xref>, the species is distributed in India; however, it was not listed in the study conducted by <xref ref-type="bibr" rid="B10531186">Joshi et al. (2021)</xref>. Therefore, we do not accept the distribution of the species in India.</p></tp:treatment-sec><tp:treatment-sec><!--Section generated to contain objects referenced in tp:taxon-treatment.--><fig-group id="F10586650" position="float" orientation="portrait"><caption><p>Adults of Korean <italic><tp:taxon-name><tp:taxon-name-part taxon-name-part-type="genus" reg="Nycteola">Nycteola</tp:taxon-name-part><tp:taxon-name-part taxon-name-part-type="species" reg="degenerana">degenerana</tp:taxon-name-part></tp:taxon-name></italic> Hübner and <italic><tp:taxon-name><tp:taxon-name-part taxon-name-part-type="genus" reg="Nycteola">Nycteola</tp:taxon-name-part><tp:taxon-name-part taxon-name-part-type="species" reg="dufayi">dufayi</tp:taxon-name-part></tp:taxon-name></italic> Sugi.</p></caption><fig id="F10586655" position="float" orientation="portrait"><object-id xmlns:xlink="http://www.w3.org/1999/xlink" content-type="arpha" xlink:type="simple">25E7EE78-B1E3-5EF0-A7CC-6093C63D226B</object-id><object-id xmlns:xlink="http://www.w3.org/1999/xlink" content-type="doi" xlink:type="simple">10.3897/BDJ.11.e114878.figure4a</object-id><label>Figure 4a.</label><caption><p><italic><tp:taxon-name><tp:taxon-name-part taxon-name-part-type="genus" reg="Nycteola">N.</tp:taxon-name-part><tp:taxon-name-part taxon-name-part-type="species" reg="degenerana">degenerana</tp:taxon-name-part></tp:taxon-name></italic>, male;</p></caption><graphic xmlns:xlink="http://www.w3.org/1999/xlink" xlink:href="bdj-11-e114878-g004_a.png" xlink:type="simple" position="float" orientation="portrait" id="oo_925861.png"><uri content-type="original_file" xlink:type="simple">https://binary.pensoft.net/fig/925861</uri></graphic></fig><fig id="F10586656" position="float" orientation="portrait"><object-id xmlns:xlink="http://www.w3.org/1999/xlink" content-type="arpha" xlink:type="simple">14A7CF92-C254-5C2E-B8C2-B0469571835F</object-id><object-id xmlns:xlink="http://www.w3.org/1999/xlink" content-type="doi" xlink:type="simple">10.3897/BDJ.11.e114878.figure4b</object-id><label>Figure 4b.</label><caption><p><italic><tp:taxon-name><tp:taxon-name-part taxon-name-part-type="genus" reg="Nycteola">N.</tp:taxon-name-part><tp:taxon-name-part taxon-name-part-type="species" reg="degenerana">degenerana</tp:taxon-name-part></tp:taxon-name></italic>, female;</p></caption><graphic xmlns:xlink="http://www.w3.org/1999/xlink" xlink:href="bdj-11-e114878-g004_b.png" xlink:type="simple" position="float" orientation="portrait" id="oo_925863.png"><uri content-type="original_file" xlink:type="simple">https://binary.pensoft.net/fig/925863</uri></graphic></fig><fig id="F10586657" position="float" orientation="portrait"><object-id xmlns:xlink="http://www.w3.org/1999/xlink" content-type="arpha" xlink:type="simple">F76C81C0-E08A-5360-B0E1-D09BAB777C72</object-id><object-id xmlns:xlink="http://www.w3.org/1999/xlink" content-type="doi" xlink:type="simple">10.3897/BDJ.11.e114878.figure4c</object-id><label>Figure 4c.</label><caption><p><italic><tp:taxon-name><tp:taxon-name-part taxon-name-part-type="genus" reg="Nycteola">N.</tp:taxon-name-part><tp:taxon-name-part taxon-name-part-type="species" reg="dufayi">dufayi</tp:taxon-name-part></tp:taxon-name></italic>, male;</p></caption><graphic xmlns:xlink="http://www.w3.org/1999/xlink" xlink:href="bdj-11-e114878-g004_c.png" xlink:type="simple" position="float" orientation="portrait" id="oo_925866.png"><uri content-type="original_file" xlink:type="simple">https://binary.pensoft.net/fig/925866</uri></graphic></fig><fig id="F10586658" position="float" orientation="portrait"><object-id xmlns:xlink="http://www.w3.org/1999/xlink" content-type="arpha" xlink:type="simple">292B5FAF-F209-5B98-B7CD-143AC482E87F</object-id><object-id xmlns:xlink="http://www.w3.org/1999/xlink" content-type="doi" xlink:type="simple">10.3897/BDJ.11.e114878.figure4d</object-id><label>Figure 4d.</label><caption><p><italic><tp:taxon-name><tp:taxon-name-part taxon-name-part-type="genus" reg="Nycteola">N.</tp:taxon-name-part><tp:taxon-name-part taxon-name-part-type="species" reg="dufayi">dufayi</tp:taxon-name-part></tp:taxon-name></italic>, female.</p></caption><graphic xmlns:xlink="http://www.w3.org/1999/xlink" xlink:href="bdj-11-e114878-g004_d.png" xlink:type="simple" position="float" orientation="portrait" id="oo_925867.png"><uri content-type="original_file" xlink:type="simple">https://binary.pensoft.net/fig/925867</uri></graphic></fig></fig-group><fig id="F10586655" position="float" orientation="portrait"><object-id xmlns:xlink="http://www.w3.org/1999/xlink" content-type="arpha" xlink:type="simple">25E7EE78-B1E3-5EF0-A7CC-6093C63D226B</object-id><object-id xmlns:xlink="http://www.w3.org/1999/xlink" content-type="doi" xlink:type="simple">10.3897/BDJ.11.e114878.figure4a</object-id><label>Figure 4a.</label><caption><p><italic><tp:taxon-name><tp:taxon-name-part taxon-name-part-type="genus" reg="Nycteola">N.</tp:taxon-name-part><tp:taxon-name-part taxon-name-part-type="species" reg="degenerana">degenerana</tp:taxon-name-part></tp:taxon-name></italic>, male;</p></caption><graphic xmlns:xlink="http://www.w3.org/1999/xlink" xlink:href="bdj-11-e114878-g004_a.png" xlink:type="simple" position="float" orientation="portrait" id="oo_925861.png"><uri content-type="original_file" xlink:type="simple">https://binary.pensoft.net/fig/925861</uri></graphic></fig><fig id="F10586656" position="float" orientation="portrait"><object-id xmlns:xlink="http://www.w3.org/1999/xlink" content-type="arpha" xlink:type="simple">14A7CF92-C254-5C2E-B8C2-B0469571835F</object-id><object-id xmlns:xlink="http://www.w3.org/1999/xlink" content-type="doi" xlink:type="simple">10.3897/BDJ.11.e114878.figure4b</object-id><label>Figure 4b.</label><caption><p><italic><tp:taxon-name><tp:taxon-name-part taxon-name-part-type="genus" reg="Nycteola">N.</tp:taxon-name-part><tp:taxon-name-part taxon-name-part-type="species" reg="degenerana">degenerana</tp:taxon-name-part></tp:taxon-name></italic>, female;</p></caption><graphic xmlns:xlink="http://www.w3.org/1999/xlink" xlink:href="bdj-11-e114878-g004_b.png" xlink:type="simple" position="float" orientation="portrait" id="oo_925863.png"><uri content-type="original_file" xlink:type="simple">https://binary.pensoft.net/fig/925863</uri></graphic></fig><fig-group id="F10586671" position="float" orientation="portrait"><caption><p>Male genitalia of <italic><tp:taxon-name><tp:taxon-name-part taxon-name-part-type="genus" reg="Nycteola">N.</tp:taxon-name-part><tp:taxon-name-part taxon-name-part-type="species" reg="degenerana">degenerana</tp:taxon-name-part></tp:taxon-name></italic> and <italic><tp:taxon-name><tp:taxon-name-part taxon-name-part-type="genus" reg="Nycteola">N.</tp:taxon-name-part><tp:taxon-name-part taxon-name-part-type="species" reg="dufayi">dufayi</tp:taxon-name-part></tp:taxon-name></italic>. Scale bar: 1 mm.</p></caption><fig id="F10586676" position="float" orientation="portrait"><object-id xmlns:xlink="http://www.w3.org/1999/xlink" content-type="arpha" xlink:type="simple">534D02F6-3F38-57AC-97BD-8C94DD0FE4DB</object-id><object-id xmlns:xlink="http://www.w3.org/1999/xlink" content-type="doi" xlink:type="simple">10.3897/BDJ.11.e114878.figure5a</object-id><label>Figure 5a.</label><caption><p><italic><tp:taxon-name><tp:taxon-name-part taxon-name-part-type="genus" reg="Nycteola">N.</tp:taxon-name-part><tp:taxon-name-part taxon-name-part-type="species" reg="degenerana">degenerana</tp:taxon-name-part></tp:taxon-name></italic> (INU-11609), genital capsule;</p></caption><graphic xmlns:xlink="http://www.w3.org/1999/xlink" xlink:href="bdj-11-e114878-g005_a.png" xlink:type="simple" position="float" orientation="portrait" id="oo_925884.png"><uri content-type="original_file" xlink:type="simple">https://binary.pensoft.net/fig/925884</uri></graphic></fig><fig id="F10586677" position="float" orientation="portrait"><object-id xmlns:xlink="http://www.w3.org/1999/xlink" content-type="arpha" xlink:type="simple">6FEA7EA8-4E69-55D6-81C2-FBA048A96259</object-id><object-id xmlns:xlink="http://www.w3.org/1999/xlink" content-type="doi" xlink:type="simple">10.3897/BDJ.11.e114878.figure5b</object-id><label>Figure 5b.</label><caption><p><italic><tp:taxon-name><tp:taxon-name-part taxon-name-part-type="genus" reg="Nycteola">N.</tp:taxon-name-part><tp:taxon-name-part taxon-name-part-type="species" reg="dufayi">dufayi</tp:taxon-name-part></tp:taxon-name></italic> (INU-11972), genital capsule;</p></caption><graphic xmlns:xlink="http://www.w3.org/1999/xlink" xlink:href="bdj-11-e114878-g005_b.png" xlink:type="simple" position="float" orientation="portrait" id="oo_925885.png"><uri content-type="original_file" xlink:type="simple">https://binary.pensoft.net/fig/925885</uri></graphic></fig><fig id="F10586678" position="float" orientation="portrait"><object-id xmlns:xlink="http://www.w3.org/1999/xlink" content-type="arpha" xlink:type="simple">93BD8070-FBB5-548D-8C27-A2F3BC1DE1CA</object-id><object-id xmlns:xlink="http://www.w3.org/1999/xlink" content-type="doi" xlink:type="simple">10.3897/BDJ.11.e114878.figure5c</object-id><label>Figure 5c.</label><caption><p><italic><tp:taxon-name><tp:taxon-name-part taxon-name-part-type="genus" reg="Nycteola">N.</tp:taxon-name-part><tp:taxon-name-part taxon-name-part-type="species" reg="degenerana">degenerana</tp:taxon-name-part></tp:taxon-name></italic>, aedeagus;</p></caption><graphic xmlns:xlink="http://www.w3.org/1999/xlink" xlink:href="bdj-11-e114878-g005_c.png" xlink:type="simple" position="float" orientation="portrait" id="oo_925886.png"><uri content-type="original_file" xlink:type="simple">https://binary.pensoft.net/fig/925886</uri></graphic></fig><fig id="F10586679" position="float" orientation="portrait"><object-id xmlns:xlink="http://www.w3.org/1999/xlink" content-type="arpha" xlink:type="simple">73E6C9F9-2F8E-5781-8066-D3F88824E114</object-id><object-id xmlns:xlink="http://www.w3.org/1999/xlink" content-type="doi" xlink:type="simple">10.3897/BDJ.11.e114878.figure5d</object-id><label>Figure 5d.</label><caption><p><italic><tp:taxon-name><tp:taxon-name-part taxon-name-part-type="genus" reg="Nycteola">N.</tp:taxon-name-part><tp:taxon-name-part taxon-name-part-type="species" reg="dufayi">dufayi</tp:taxon-name-part></tp:taxon-name></italic> , aedeagus;</p></caption><graphic xmlns:xlink="http://www.w3.org/1999/xlink" xlink:href="bdj-11-e114878-g005_d.png" xlink:type="simple" position="float" orientation="portrait" id="oo_925887.png"><uri content-type="original_file" xlink:type="simple">https://binary.pensoft.net/fig/925887</uri></graphic></fig><fig id="F10586680" position="float" orientation="portrait"><object-id xmlns:xlink="http://www.w3.org/1999/xlink" content-type="arpha" xlink:type="simple">D8EFFDE2-F7DC-58E1-BB88-16D3D9BB03C6</object-id><object-id xmlns:xlink="http://www.w3.org/1999/xlink" content-type="doi" xlink:type="simple">10.3897/BDJ.11.e114878.figure5e</object-id><label>Figure 5e.</label><caption><p><italic><tp:taxon-name><tp:taxon-name-part taxon-name-part-type="genus" reg="Nycteola">N.</tp:taxon-name-part><tp:taxon-name-part taxon-name-part-type="species" reg="degenerana">degenerana</tp:taxon-name-part></tp:taxon-name></italic>, 8<sup>th</sup> segments;</p></caption><graphic xmlns:xlink="http://www.w3.org/1999/xlink" xlink:href="bdj-11-e114878-g005_e.png" xlink:type="simple" position="float" orientation="portrait" id="oo_925888.png"><uri content-type="original_file" xlink:type="simple">https://binary.pensoft.net/fig/925888</uri></graphic></fig><fig id="F10586681" position="float" orientation="portrait"><object-id xmlns:xlink="http://www.w3.org/1999/xlink" content-type="arpha" xlink:type="simple">349F8277-1993-5F2E-AEE6-043202F8D7B4</object-id><object-id xmlns:xlink="http://www.w3.org/1999/xlink" content-type="doi" xlink:type="simple">10.3897/BDJ.11.e114878.figure5f</object-id><label>Figure 5f.</label><caption><p><italic><tp:taxon-name><tp:taxon-name-part taxon-name-part-type="genus" reg="Nycteola">N.</tp:taxon-name-part><tp:taxon-name-part taxon-name-part-type="species" reg="dufayi">dufayi</tp:taxon-name-part></tp:taxon-name></italic>, 8<sup>th</sup> segments.</p></caption><graphic xmlns:xlink="http://www.w3.org/1999/xlink" xlink:href="bdj-11-e114878-g005_f.png" xlink:type="simple" position="float" orientation="portrait" id="oo_925889.png"><uri content-type="original_file" xlink:type="simple">https://binary.pensoft.net/fig/925889</uri></graphic></fig></fig-group><fig id="F10586676" position="float" orientation="portrait"><object-id xmlns:xlink="http://www.w3.org/1999/xlink" content-type="arpha" xlink:type="simple">534D02F6-3F38-57AC-97BD-8C94DD0FE4DB</object-id><object-id xmlns:xlink="http://www.w3.org/1999/xlink" content-type="doi" xlink:type="simple">10.3897/BDJ.11.e114878.figure5a</object-id><label>Figure 5a.</label><caption><p><italic><tp:taxon-name><tp:taxon-name-part taxon-name-part-type="genus" reg="Nycteola">N.</tp:taxon-name-part><tp:taxon-name-part taxon-name-part-type="species" reg="degenerana">degenerana</tp:taxon-name-part></tp:taxon-name></italic> (INU-11609), genital capsule;</p></caption><graphic xmlns:xlink="http://www.w3.org/1999/xlink" xlink:href="bdj-11-e114878-g005_a.png" xlink:type="simple" position="float" orientation="portrait" id="oo_925884.png"><uri content-type="original_file" xlink:type="simple">https://binary.pensoft.net/fig/925884</uri></graphic></fig><fig id="F10586678" position="float" orientation="portrait"><object-id xmlns:xlink="http://www.w3.org/1999/xlink" content-type="arpha" xlink:type="simple">93BD8070-FBB5-548D-8C27-A2F3BC1DE1CA</object-id><object-id xmlns:xlink="http://www.w3.org/1999/xlink" content-type="doi" xlink:type="simple">10.3897/BDJ.11.e114878.figure5c</object-id><label>Figure 5c.</label><caption><p><italic><tp:taxon-name><tp:taxon-name-part taxon-name-part-type="genus" reg="Nycteola">N.</tp:taxon-name-part><tp:taxon-name-part taxon-name-part-type="species" reg="degenerana">degenerana</tp:taxon-name-part></tp:taxon-name></italic>, aedeagus;</p></caption><graphic xmlns:xlink="http://www.w3.org/1999/xlink" xlink:href="bdj-11-e114878-g005_c.png" xlink:type="simple" position="float" orientation="portrait" id="oo_925886.png"><uri content-type="original_file" xlink:type="simple">https://binary.pensoft.net/fig/925886</uri></graphic></fig><fig id="F10586680" position="float" orientation="portrait"><object-id xmlns:xlink="http://www.w3.org/1999/xlink" content-type="arpha" xlink:type="simple">D8EFFDE2-F7DC-58E1-BB88-16D3D9BB03C6</object-id><object-id xmlns:xlink="http://www.w3.org/1999/xlink" content-type="doi" xlink:type="simple">10.3897/BDJ.11.e114878.figure5e</object-id><label>Figure 5e.</label><caption><p><italic><tp:taxon-name><tp:taxon-name-part taxon-name-part-type="genus" reg="Nycteola">N.</tp:taxon-name-part><tp:taxon-name-part taxon-name-part-type="species" reg="degenerana">degenerana</tp:taxon-name-part></tp:taxon-name></italic>, 8<sup>th</sup> segments;</p></caption><graphic xmlns:xlink="http://www.w3.org/1999/xlink" xlink:href="bdj-11-e114878-g005_e.png" xlink:type="simple" position="float" orientation="portrait" id="oo_925888.png"><uri content-type="original_file" xlink:type="simple">https://binary.pensoft.net/fig/925888</uri></graphic></fig><fig-group id="F10586682" position="float" orientation="portrait"><caption><p>Female genitalia of <italic><tp:taxon-name><tp:taxon-name-part taxon-name-part-type="genus" reg="Nycteola">Nycteola</tp:taxon-name-part></tp:taxon-name></italic> Hübner spp. Scale bar: 1 mm.</p></caption><fig id="F10586687" position="float" orientation="portrait"><object-id xmlns:xlink="http://www.w3.org/1999/xlink" content-type="arpha" xlink:type="simple">44007C40-BE2F-5DA5-9402-6E370A2874C1</object-id><object-id xmlns:xlink="http://www.w3.org/1999/xlink" content-type="doi" xlink:type="simple">10.3897/BDJ.11.e114878.figure3a</object-id><label>Figure 3a.</label><caption><p><italic><tp:taxon-name><tp:taxon-name-part taxon-name-part-type="genus" reg="Nycteola">N.</tp:taxon-name-part><tp:taxon-name-part taxon-name-part-type="species" reg="asiatica">asiatica</tp:taxon-name-part></tp:taxon-name></italic> (INU-12085);</p></caption><graphic xmlns:xlink="http://www.w3.org/1999/xlink" xlink:href="bdj-11-e114878-g003_a.png" xlink:type="simple" position="float" orientation="portrait" id="oo_925890.png"><uri content-type="original_file" xlink:type="simple">https://binary.pensoft.net/fig/925890</uri></graphic></fig><fig id="F10586688" position="float" orientation="portrait"><object-id xmlns:xlink="http://www.w3.org/1999/xlink" content-type="arpha" xlink:type="simple">BAB9D8F1-4834-505B-A1D3-43D1AD11F4D6</object-id><object-id xmlns:xlink="http://www.w3.org/1999/xlink" content-type="doi" xlink:type="simple">10.3897/BDJ.11.e114878.figure3b</object-id><label>Figure 3b.</label><caption><p><italic><tp:taxon-name><tp:taxon-name-part taxon-name-part-type="genus" reg="Nycteola">N.</tp:taxon-name-part><tp:taxon-name-part taxon-name-part-type="species" reg="coreana">coreana</tp:taxon-name-part></tp:taxon-name></italic> (INU-11953, Japanese sample);</p></caption><graphic xmlns:xlink="http://www.w3.org/1999/xlink" xlink:href="bdj-11-e114878-g003_b.png" xlink:type="simple" position="float" orientation="portrait" id="oo_925892.png"><uri content-type="original_file" xlink:type="simple">https://binary.pensoft.net/fig/925892</uri></graphic></fig><fig id="F10586689" position="float" orientation="portrait"><object-id xmlns:xlink="http://www.w3.org/1999/xlink" content-type="arpha" xlink:type="simple">7C43E703-C630-5D96-97BD-8EB2EEBDCCA6</object-id><object-id xmlns:xlink="http://www.w3.org/1999/xlink" content-type="doi" xlink:type="simple">10.3897/BDJ.11.e114878.figure3c</object-id><label>Figure 3c.</label><caption><p><italic><tp:taxon-name><tp:taxon-name-part taxon-name-part-type="genus" reg="Nycteola">N.</tp:taxon-name-part><tp:taxon-name-part taxon-name-part-type="species" reg="degenerana">degenerana</tp:taxon-name-part></tp:taxon-name></italic> (INU-11844);</p></caption><graphic xmlns:xlink="http://www.w3.org/1999/xlink" xlink:href="bdj-11-e114878-g003_c.png" xlink:type="simple" position="float" orientation="portrait" id="oo_925893.png"><uri content-type="original_file" xlink:type="simple">https://binary.pensoft.net/fig/925893</uri></graphic></fig><fig id="F10586690" position="float" orientation="portrait"><object-id xmlns:xlink="http://www.w3.org/1999/xlink" content-type="arpha" xlink:type="simple">5DF657B4-9963-55B4-BF17-9C55AB881343</object-id><object-id xmlns:xlink="http://www.w3.org/1999/xlink" content-type="doi" xlink:type="simple">10.3897/BDJ.11.e114878.figure3d</object-id><label>Figure 3d.</label><caption><p><italic><tp:taxon-name><tp:taxon-name-part taxon-name-part-type="genus" reg="Nycteola">N.</tp:taxon-name-part><tp:taxon-name-part taxon-name-part-type="species" reg="dufayi">dufayi</tp:taxon-name-part></tp:taxon-name></italic> (INU-11973).</p></caption><graphic xmlns:xlink="http://www.w3.org/1999/xlink" xlink:href="bdj-11-e114878-g003_d.png" xlink:type="simple" position="float" orientation="portrait" id="oo_925894.png"><uri content-type="original_file" xlink:type="simple">https://binary.pensoft.net/fig/925894</uri></graphic></fig></fig-group><fig id="F10586689" position="float" orientation="portrait"><object-id xmlns:xlink="http://www.w3.org/1999/xlink" content-type="arpha" xlink:type="simple">7C43E703-C630-5D96-97BD-8EB2EEBDCCA6</object-id><object-id xmlns:xlink="http://www.w3.org/1999/xlink" content-type="doi" xlink:type="simple">10.3897/BDJ.11.e114878.figure3c</object-id><label>Figure 3c.</label><caption><p><italic><tp:taxon-name><tp:taxon-name-part taxon-name-part-type="genus" reg="Nycteola">N.</tp:taxon-name-part><tp:taxon-name-part taxon-name-part-type="species" reg="degenerana">degenerana</tp:taxon-name-part></tp:taxon-name></italic> (INU-11844);</p></caption><graphic xmlns:xlink="http://www.w3.org/1999/xlink" xlink:href="bdj-11-e114878-g003_c.png" xlink:type="simple" position="float" orientation="portrait" id="oo_925893.png"><uri content-type="original_file" xlink:type="simple">https://binary.pensoft.net/fig/925893</uri></graphic></fig></tp:treatment-sec><ref-list><ref id="B10529520"><element-citation xmlns:xlink="http://www.w3.org/1999/xlink" publication-type="book" xlink:type="simple"><person-group person-group-type="author"><name name-style="western"><surname>Hübner</surname><given-names>Jacob</given-names></name></person-group><year>1799</year><source>Sammlung europäischer Schmetterlinge</source><volume>Volume 7. Tortrices</volume><publisher-name>J. Hübner</publisher-name><publisher-loc>Augsburg</publisher-loc><size units="page">53 plates</size></element-citation></ref><ref id="B10529623"><element-citation xmlns:xlink="http://www.w3.org/1999/xlink" publication-type="article" xlink:type="simple"><person-group person-group-type="author"><name name-style="western"><surname>Dufay</surname><given-names>C.</given-names></name></person-group><year>1958</year><article-title>Mise au point de la synonymie des <italic><tp:taxon-name><tp:taxon-name-part taxon-name-part-type="genus" reg="Nycteola">Nycteola</tp:taxon-name-part></tp:taxon-name></italic> Hb. (<tp:taxon-name><tp:taxon-name-part taxon-name-part-type="genus" reg="Sarrothripus">Sarrothripus</tp:taxon-name-part></tp:taxon-name> Curt.) europeanes (Lep. <tp:taxon-name><tp:taxon-name-part taxon-name-part-type="family">Noctuidae</tp:taxon-name-part></tp:taxon-name>. <tp:taxon-name><tp:taxon-name-part taxon-name-part-type="subfamily">Nycteolinae</tp:taxon-name-part></tp:taxon-name>)</article-title><source>Bulletin mensuel de la Société linnéenne de Lyon</source><volume>27</volume><fpage>108</fpage><lpage>120</lpage></element-citation></ref><ref id="B10529649"><element-citation xmlns:xlink="http://www.w3.org/1999/xlink" publication-type="article" xlink:type="simple"><person-group person-group-type="author"><name name-style="western"><surname>Dufay</surname><given-names>C.</given-names></name></person-group><year>1961</year><article-title>Les <italic><tp:taxon-name><tp:taxon-name-part taxon-name-part-type="genus" reg="Nycteola">Nycteola</tp:taxon-name-part></tp:taxon-name></italic> Hübner (<tp:taxon-name><tp:taxon-name-part taxon-name-part-type="genus" reg="Sarrothripus">Sarrothripus</tp:taxon-name-part></tp:taxon-name> Curtis) de la collection Staudinger. Description d'une espéce nouvelle d'Asies centrale et antérieur (Lep. Noct.)</article-title><source>Deutsche Entomologische Zeitschrift, N.F.</source><volume>8</volume><fpage>431</fpage><lpage>440</lpage></element-citation></ref><ref id="B10529702"><element-citation xmlns:xlink="http://www.w3.org/1999/xlink" publication-type="article" xlink:type="simple"><person-group person-group-type="author"><name name-style="western"><surname>Ronkay</surname><given-names>László</given-names></name><name name-style="western"><surname>Park</surname><given-names>Kyu-Tek</given-names></name></person-group><year>1993</year><article-title>New faunistic data on the family <tp:taxon-name><tp:taxon-name-part taxon-name-part-type="family">Noctuidae</tp:taxon-name-part></tp:taxon-name> (<tp:taxon-name><tp:taxon-name-part taxon-name-part-type="order">Lepidoptera</tp:taxon-name-part></tp:taxon-name>)</article-title><source><tp:taxon-name><tp:taxon-name-part taxon-name-part-type="class">Insecta</tp:taxon-name-part></tp:taxon-name> Koreana</source><volume>10</volume><fpage>53</fpage><lpage>74</lpage></element-citation></ref><ref id="B10529694"><element-citation xmlns:xlink="http://www.w3.org/1999/xlink" publication-type="book" xlink:type="simple"><person-group person-group-type="author"><name name-style="western"><surname>Poole</surname><given-names>Robert W</given-names></name></person-group><year>1989</year><source><tp:taxon-name><tp:taxon-name-part taxon-name-part-type="family">Noctuidae</tp:taxon-name-part></tp:taxon-name>. Lepidopterorum Catalogus. (New Series, Fascicle 118)</source><volume>Part 1–3</volume><publisher-name>E.J.Brill</publisher-name><publisher-loc>Leiden</publisher-loc><size units="page">1314</size></element-citation></ref><ref id="B10529711"><element-citation xmlns:xlink="http://www.w3.org/1999/xlink" publication-type="book" xlink:type="simple"><person-group person-group-type="author"><name name-style="western"><surname>Kononenko</surname><given-names>Vladimir S</given-names></name><name name-style="western"><surname>Ahn</surname><given-names>S. B.</given-names></name><name name-style="western"><surname>Ronkay</surname><given-names>L.</given-names></name></person-group><year>1998</year><source>Illustrated catalogue of <tp:taxon-name><tp:taxon-name-part taxon-name-part-type="family">Noctuidae</tp:taxon-name-part></tp:taxon-name> in Korea (<tp:taxon-name><tp:taxon-name-part taxon-name-part-type="order">Lepidoptera</tp:taxon-name-part></tp:taxon-name>)</source><publisher-name>Korea research institute of bioscience and biotechnology &amp; Center for insect systematics</publisher-name><publisher-loc>Chunchon</publisher-loc><size units="page">507</size></element-citation></ref><ref id="B10529736"><element-citation xmlns:xlink="http://www.w3.org/1999/xlink" publication-type="chapter" xlink:type="simple"><person-group person-group-type="author"><name name-style="western"><surname>Kononenko</surname><given-names>V. S.</given-names></name><name name-style="western"><surname>Han</surname><given-names>Hui-Lin</given-names></name></person-group><year>2007</year><chapter-title>Atlas genitalia of Noctuidae in Korea (Lepidoptera)</chapter-title><person-group person-group-type="editor"><name name-style="western"><surname>Park</surname><given-names>Kyu-Tek</given-names></name></person-group><source>Insects of Korea [11]</source><publisher-name>Junghaeng-sa</publisher-name><publisher-loc>Seoul</publisher-loc><size units="page">464</size></element-citation></ref><ref id="B10529762"><element-citation xmlns:xlink="http://www.w3.org/1999/xlink" publication-type="book" xlink:type="simple"><person-group person-group-type="author"><name name-style="western"><surname>Paek</surname><given-names>M. K.</given-names></name><name name-style="western"><surname>Hwang</surname><given-names>J. M.</given-names></name><name name-style="western"><surname>Jung</surname><given-names>K. S.</given-names></name><name name-style="western"><surname>Kim</surname><given-names>T. W.</given-names></name><name name-style="western"><surname>Kim</surname><given-names>M. C.</given-names></name><name name-style="western"><surname>Lee</surname><given-names>Y. J.</given-names></name><name name-style="western"><surname>Cho</surname><given-names>Y. B.</given-names></name><name name-style="western"><surname>Park</surname><given-names>S. W.</given-names></name><name name-style="western"><surname>Lee</surname><given-names>H. S.</given-names></name><name name-style="western"><surname>Ku</surname><given-names>D. S.</given-names></name><name name-style="western"><surname>Jung</surname><given-names>J. C.</given-names></name><name name-style="western"><surname>Kim</surname><given-names>K. G.</given-names></name><name name-style="western"><surname>Choi</surname><given-names>D. S.</given-names></name><name name-style="western"><surname>Shin</surname><given-names>E. H.</given-names></name><name name-style="western"><surname>Hwang</surname><given-names>J. H.</given-names></name><name name-style="western"><surname>Lee</surname><given-names>J. S.</given-names></name><name name-style="western"><surname>Kim</surname><given-names>S. S.</given-names></name><name name-style="western"><surname>Bae</surname><given-names>Y. S.</given-names></name></person-group><year>2010</year><source>Checklist of Korean Insects.</source><publisher-name>Nature &amp; Ecology</publisher-name><publisher-loc>Seoul</publisher-loc><size units="page">598</size></element-citation></ref><ref id="B10529784"><element-citation xmlns:xlink="http://www.w3.org/1999/xlink" publication-type="chapter" xlink:type="simple"><person-group person-group-type="author"><name name-style="western"><surname>Sasaki</surname><given-names>A.</given-names></name><name name-style="western"><surname>Kishida</surname><given-names>Yasunori</given-names></name></person-group><year>2011</year><chapter-title>Nolidae</chapter-title><person-group person-group-type="editor"><name name-style="western"><surname>Kishida</surname><given-names>Yasunori</given-names></name></person-group><source>The standard of moths in Japan II</source><publisher-name>Gakken Education Publishing</publisher-name><publisher-loc>Tokyo</publisher-loc><size units="page">170–189</size></element-citation></ref><ref id="B10529805"><element-citation xmlns:xlink="http://www.w3.org/1999/xlink" publication-type="book" xlink:type="simple"><person-group person-group-type="author"><name name-style="western"><surname>Beljaev</surname><given-names>EA</given-names></name><name name-style="western"><surname>Anikin</surname><given-names>VV</given-names></name><name name-style="western"><surname>Baryshnikova</surname><given-names>SV</given-names></name><name name-style="western"><surname>Dubatolov</surname><given-names>VV</given-names></name><name name-style="western"><surname>Efetov</surname><given-names>KA</given-names></name><name name-style="western"><surname>Zolotuhin</surname><given-names>VV</given-names></name><name name-style="western"><surname>Kovtunovich</surname><given-names>VN</given-names></name><name name-style="western"><surname>Kozlov</surname><given-names>MV</given-names></name><name name-style="western"><surname>Kononenko</surname><given-names>VS</given-names></name><name name-style="western"><surname>Lvovsky</surname><given-names>AL</given-names></name></person-group><year>2016</year><source>Annotated catalogue of the insects of Russian far East. Volume II. <tp:taxon-name><tp:taxon-name-part taxon-name-part-type="order">Lepidoptera</tp:taxon-name-part></tp:taxon-name></source><publisher-name>Dalnauka</publisher-name><publisher-loc>Vladivostok</publisher-loc><size units="page">812</size></element-citation></ref><ref id="B10529819"><element-citation xmlns:xlink="http://www.w3.org/1999/xlink" publication-type="article" xlink:type="simple"><person-group person-group-type="author"><name name-style="western"><surname>Kim</surname><given-names>Sung-Soo</given-names></name><name name-style="western"><surname>Choi</surname><given-names>Sei-Woong</given-names></name><name name-style="western"><surname>Kononenko</surname><given-names>Vladmir</given-names></name><name name-style="western"><surname>Schintlmeister</surname><given-names>Alexander</given-names></name><name name-style="western"><surname>Sohn</surname><given-names>Jae-Cheon</given-names></name></person-group><year>2016</year><article-title>Revised List of the Korean <tp:taxon-name><tp:taxon-name-part taxon-name-part-type="superfamily">Noctuoidea</tp:taxon-name-part></tp:taxon-name> Based on Latest Classification</article-title><source>Entomological Research Bulletin</source><volume>32</volume><issue>2</issue><fpage>138</fpage><lpage>160</lpage></element-citation></ref><ref id="B10529838"><element-citation xmlns:xlink="http://www.w3.org/1999/xlink" publication-type="book" xlink:type="simple"><person-group person-group-type="author"><name name-style="western"><surname>Resources</surname><given-names>National Institute of Biological</given-names></name></person-group><year>2019</year><source>National Species list of Korea</source><publisher-name>Designzip</publisher-name><publisher-loc>Incheon</publisher-loc><size units="page">988</size></element-citation></ref><ref id="B10587175"><element-citation xmlns:xlink="http://www.w3.org/1999/xlink" publication-type="book" xlink:type="simple"><person-group person-group-type="author"><name name-style="western"><surname>Park</surname><given-names>J. K.</given-names></name><name name-style="western"><surname>Lee</surname><given-names>J. E.</given-names></name></person-group><year>2021</year><source>Check list of Insects from Korea</source><publisher-name>Paper and Pencil</publisher-name><size units="page">105</size></element-citation></ref><ref id="B10531186"><element-citation xmlns:xlink="http://www.w3.org/1999/xlink" publication-type="article" xlink:type="simple"><person-group person-group-type="author"><name name-style="western"><surname>Joshi</surname><given-names>R.</given-names></name><name name-style="western"><surname>Singh</surname><given-names>N.</given-names></name><name name-style="western"><surname>Kuni</surname><given-names>N.</given-names></name></person-group><year>2021</year><article-title>A catalogue of <tp:taxon-name><tp:taxon-name-part taxon-name-part-type="family">Nolidae</tp:taxon-name-part></tp:taxon-name> Bruand, 1846 from India (<tp:taxon-name><tp:taxon-name-part taxon-name-part-type="order">Lepidoptera</tp:taxon-name-part></tp:taxon-name>, <tp:taxon-name><tp:taxon-name-part taxon-name-part-type="superfamily">Noctuoidea</tp:taxon-name-part></tp:taxon-name>)</article-title><source>Zootaxa</source><volume>5034</volume><fpage>1</fpage><lpage>112</lpage></element-citation></ref><ref id="B10529749"><element-citation xmlns:xlink="http://www.w3.org/1999/xlink" publication-type="chapter" xlink:type="simple"><person-group person-group-type="author"><name name-style="western"><surname>Fibiger</surname><given-names>M</given-names></name><name name-style="western"><surname>Ronkay</surname><given-names>L</given-names></name><name name-style="western"><surname>Steiner</surname><given-names>A</given-names></name><name name-style="western"><surname>Zilli</surname><given-names>A</given-names></name></person-group><year>2009</year><chapter-title>Subfamily Nolinae Bruand, 1846</chapter-title><person-group person-group-type="editor"><name name-style="western"><surname>Fibiger</surname><given-names>M</given-names></name><name name-style="western"><surname>Ronkay</surname><given-names>L</given-names></name><name name-style="western"><surname>Steiner</surname><given-names>A</given-names></name><name name-style="western"><surname>Zilli</surname><given-names>A</given-names></name></person-group><source><tp:taxon-name><tp:taxon-name-part taxon-name-part-type="subfamily">Pantheinae</tp:taxon-name-part></tp:taxon-name>–<tp:taxon-name><tp:taxon-name-part taxon-name-part-type="subfamily">Bryophilinae</tp:taxon-name-part></tp:taxon-name>. <tp:taxon-name><tp:taxon-name-part taxon-name-part-type="family">Noctuidae</tp:taxon-name-part></tp:taxon-name> Europaeae, Volume 11</source><publisher-name>Entomological Press</publisher-name><publisher-loc>Sorø</publisher-loc><size units="page">89-148</size></element-citation></ref></ref-list></tp:taxon-treatment>
