# Supplementary material for: Taxonomic review of the genus Nycteola Hübner (Lepidoptera, Nolidae) from Korea including potential invasive pests
Source: Biodivers Data J. 2023 Dec 29;11:e114878. doi: 10.3897/BDJ.11.e114878 (PMC10770805; doi:10.3897/BDJ.11.e114878)
Supplement: XML Treatment for Nycteola dufayi [file BDJ.11.e114878-treatment5.xml]

<!DOCTYPE tp:taxon-treatment
  PUBLIC "-//TaxonX//DTD Taxonomic Treatment Publishing DTD v0 20100105//EN" "tax-treatment-NSO.dtd">
<tp:taxon-treatment xmlns:tp="http://www.plazi.org/taxpub"><tp:treatment-meta><mixed-citation publication-type="journal"><person-group><name><surname>Cha</surname><given-names>Yeong-Bin</given-names></name><name><surname>Heo</surname><given-names>Un-Hong</given-names></name><name><surname>Bayarsaikhan</surname><given-names>Ulziijargal</given-names></name><name><surname>Kim</surname><given-names>Sora</given-names></name><name><surname>Bae</surname><given-names>Yang-Seop</given-names></name></person-group><article-title>Taxonomic review of the genus <italic><tp:taxon-name><tp:taxon-name-part taxon-name-part-type="genus" reg="Nycteola">Nycteola</tp:taxon-name-part></tp:taxon-name></italic> Hübner (<tp:taxon-name><tp:taxon-name-part taxon-name-part-type="order">Lepidoptera</tp:taxon-name-part></tp:taxon-name>, <tp:taxon-name><tp:taxon-name-part taxon-name-part-type="family">Nolidae</tp:taxon-name-part></tp:taxon-name>) from Korea including potential invasive pests</article-title><source>Biodivers Data J</source><day>29</day><month>12</month><year>2023</year><volume>11</volume><pub-id pub-id-type="doi">10.3897/BDJ.11.e114878</pub-id></mixed-citation></tp:treatment-meta><tp:nomenclature><tp:taxon-name>
            <object-id xmlns:xlink="http://www.w3.org/1999/xlink" content-type="arpha" xlink:type="simple">D9255002-20F4-5C71-AC34-F3FA1D7E2BE6</object-id>
            <tp:taxon-name-part taxon-name-part-type="genus">Nycteola</tp:taxon-name-part>
            <tp:taxon-name-part taxon-name-part-type="species">dufayi</tp:taxon-name-part>
          </tp:taxon-name><tp:taxon-authority>Sugi, 1982</tp:taxon-authority><tp:nomenclature-citation-list><tp:nomenclature-citation><tp:taxon-name>
                <tp:taxon-name-part taxon-name-part-type="genus" reg="Nycteola">Nycteola</tp:taxon-name-part>
                <tp:taxon-name-part taxon-name-part-type="species" reg="dufayi">dufayi</tp:taxon-name-part>
              </tp:taxon-name><comment> Sugi in Inoue, 1982 - <xref ref-type="bibr" rid="B10529667">Inoue 1982</xref>: 794. Type locality: Japan: Honshu: Tokio [Tokyo]: Takaosan. Holotype: male, in coll. NIAES.</comment></tp:nomenclature-citation><tp:nomenclature-citation><tp:taxon-name>
                <tp:taxon-name-part taxon-name-part-type="genus" reg="Nycteola">Nycteola</tp:taxon-name-part>
                <tp:taxon-name-part taxon-name-part-type="species" reg="dufayi">dufayi</tp:taxon-name-part>
              </tp:taxon-name><comment>: Poole, 1989 - <xref ref-type="bibr" rid="B10529694">Poole 1989</xref>:704; Sasaki and Kishida, 2011 - <xref ref-type="bibr" rid="B10529784">Sasaki and Kishida 2011</xref>: 183.</comment></tp:nomenclature-citation></tp:nomenclature-citation-list></tp:nomenclature><tp:treatment-sec sec-type="materials"><title>Materials</title><list list-type="alpha-lower" list-content="occurrences"><list-item><p><bold>Type status:</bold> <named-content xmlns:xlink="http://www.w3.org/1999/xlink" content-type="dwc:typeStatus" xlink:type="simple">Other material</named-content>. <bold>Occurrence:</bold> catalogNumber: <named-content xmlns:xlink="http://www.w3.org/1999/xlink" content-type="dwc:catalogNumber" xlink:type="simple">INU-11971, -11972</named-content>; recordedBy: <named-content xmlns:xlink="http://www.w3.org/1999/xlink" content-type="dwc:recordedBy" xlink:type="simple">Heo W.H.</named-content>; individualCount: <named-content xmlns:xlink="http://www.w3.org/1999/xlink" content-type="dwc:individualCount" xlink:type="simple">2</named-content>; sex: <named-content xmlns:xlink="http://www.w3.org/1999/xlink" content-type="dwc:sex" xlink:type="simple">2 males</named-content>; occurrenceID: <named-content xmlns:xlink="http://www.w3.org/1999/xlink" content-type="dwc:occurrenceID" xlink:type="simple">09064A2D-F535-5108-844E-B823FDA35776</named-content>; <bold>Taxon:</bold> class: <named-content xmlns:xlink="http://www.w3.org/1999/xlink" content-type="dwc:class" xlink:type="simple"><tp:taxon-name><tp:taxon-name-part taxon-name-part-type="class">Insecta</tp:taxon-name-part></tp:taxon-name></named-content>; order: <named-content xmlns:xlink="http://www.w3.org/1999/xlink" content-type="dwc:order" xlink:type="simple"><tp:taxon-name><tp:taxon-name-part taxon-name-part-type="order">Lepidoptera</tp:taxon-name-part></tp:taxon-name></named-content>; family: <named-content xmlns:xlink="http://www.w3.org/1999/xlink" content-type="dwc:family" xlink:type="simple"><tp:taxon-name><tp:taxon-name-part taxon-name-part-type="family">Nolidae</tp:taxon-name-part></tp:taxon-name></named-content>; genus: <named-content xmlns:xlink="http://www.w3.org/1999/xlink" content-type="dwc:genus" xlink:type="simple"><tp:taxon-name><tp:taxon-name-part taxon-name-part-type="genus">Nycteola</tp:taxon-name-part></tp:taxon-name></named-content>; specificEpithet: <named-content xmlns:xlink="http://www.w3.org/1999/xlink" content-type="dwc:specificEpithet" xlink:type="simple"><italic><tp:taxon-name><tp:taxon-name-part taxon-name-part-type="genus" reg="Nycteola"/><tp:taxon-name-part taxon-name-part-type="species" reg="dufayi">dufayi</tp:taxon-name-part></tp:taxon-name></italic></named-content>; taxonRank: <named-content xmlns:xlink="http://www.w3.org/1999/xlink" content-type="dwc:taxonRank" xlink:type="simple">species</named-content>; <bold>Location:</bold> country: <named-content xmlns:xlink="http://www.w3.org/1999/xlink" content-type="dwc:country" xlink:type="simple">Korea</named-content>; stateProvince: <named-content xmlns:xlink="http://www.w3.org/1999/xlink" content-type="dwc:stateProvince" xlink:type="simple">JN</named-content>; locality: <named-content xmlns:xlink="http://www.w3.org/1999/xlink" content-type="dwc:locality" xlink:type="simple">Mt. Wanguisan, Suncheon-si</named-content>; <bold>Identification:</bold> identifiedBy: <named-content xmlns:xlink="http://www.w3.org/1999/xlink" content-type="dwc:identifiedBy" xlink:type="simple">Y.B. Cha</named-content>; dateIdentified: <named-content xmlns:xlink="http://www.w3.org/1999/xlink" content-type="dwc:dateIdentified" xlink:type="simple">2022</named-content>; <bold>Event:</bold> eventDate: <named-content xmlns:xlink="http://www.w3.org/1999/xlink" content-type="dwc:eventDate" xlink:type="simple">02-08-2016</named-content>; eventRemarks: <named-content xmlns:xlink="http://www.w3.org/1999/xlink" content-type="dwc:eventRemarks" xlink:type="simple">Host plant: <italic><tp:taxon-name><tp:taxon-name-part taxon-name-part-type="genus" reg="Quercus">Quercus</tp:taxon-name-part><tp:taxon-name-part taxon-name-part-type="species" reg="serrata">serrata</tp:taxon-name-part></tp:taxon-name></italic>, emerged 13. VIII. 2016</named-content>; <bold>Record Level:</bold> rightsHolder: <named-content xmlns:xlink="http://www.w3.org/1999/xlink" content-type="dwc:rightsHolder" xlink:type="simple">Un-Hong Heo</named-content>; collectionCode: <named-content xmlns:xlink="http://www.w3.org/1999/xlink" content-type="dwc:collectionCode" xlink:type="simple">Insects</named-content>; basisOfRecord: <named-content xmlns:xlink="http://www.w3.org/1999/xlink" content-type="dwc:basisOfRecord" xlink:type="simple">PreservedSpecimen</named-content></p></list-item><list-item><p><bold>Type status:</bold> <named-content xmlns:xlink="http://www.w3.org/1999/xlink" content-type="dwc:typeStatus" xlink:type="simple">Other material</named-content>. <bold>Occurrence:</bold> catalogNumber: <named-content xmlns:xlink="http://www.w3.org/1999/xlink" content-type="dwc:catalogNumber" xlink:type="simple">INU-11973</named-content>; recordedBy: <named-content xmlns:xlink="http://www.w3.org/1999/xlink" content-type="dwc:recordedBy" xlink:type="simple">Heo W.H.</named-content>; individualCount: <named-content xmlns:xlink="http://www.w3.org/1999/xlink" content-type="dwc:individualCount" xlink:type="simple">1</named-content>; sex: <named-content xmlns:xlink="http://www.w3.org/1999/xlink" content-type="dwc:sex" xlink:type="simple">1 female</named-content>; lifeStage: <named-content xmlns:xlink="http://www.w3.org/1999/xlink" content-type="dwc:lifeStage" xlink:type="simple">adult</named-content>; occurrenceID: <named-content xmlns:xlink="http://www.w3.org/1999/xlink" content-type="dwc:occurrenceID" xlink:type="simple">E0D66A07-C0CB-5C62-8EAA-5AF871C62F27</named-content>; <bold>Taxon:</bold> class: <named-content xmlns:xlink="http://www.w3.org/1999/xlink" content-type="dwc:class" xlink:type="simple"><tp:taxon-name><tp:taxon-name-part taxon-name-part-type="class">Insecta</tp:taxon-name-part></tp:taxon-name></named-content>; order: <named-content xmlns:xlink="http://www.w3.org/1999/xlink" content-type="dwc:order" xlink:type="simple"><tp:taxon-name><tp:taxon-name-part taxon-name-part-type="order">Lepidoptera</tp:taxon-name-part></tp:taxon-name></named-content>; family: <named-content xmlns:xlink="http://www.w3.org/1999/xlink" content-type="dwc:family" xlink:type="simple"><tp:taxon-name><tp:taxon-name-part taxon-name-part-type="family">Nolidae</tp:taxon-name-part></tp:taxon-name></named-content>; genus: <named-content xmlns:xlink="http://www.w3.org/1999/xlink" content-type="dwc:genus" xlink:type="simple"><tp:taxon-name><tp:taxon-name-part taxon-name-part-type="genus">Nycteola</tp:taxon-name-part></tp:taxon-name></named-content>; specificEpithet: <named-content xmlns:xlink="http://www.w3.org/1999/xlink" content-type="dwc:specificEpithet" xlink:type="simple"><italic><tp:taxon-name><tp:taxon-name-part taxon-name-part-type="genus" reg="Nycteola"/><tp:taxon-name-part taxon-name-part-type="species" reg="dufayi">dufayi</tp:taxon-name-part></tp:taxon-name></italic></named-content>; taxonRank: <named-content xmlns:xlink="http://www.w3.org/1999/xlink" content-type="dwc:taxonRank" xlink:type="simple">species</named-content>; <bold>Location:</bold> country: <named-content xmlns:xlink="http://www.w3.org/1999/xlink" content-type="dwc:country" xlink:type="simple">Korea</named-content>; stateProvince: <named-content xmlns:xlink="http://www.w3.org/1999/xlink" content-type="dwc:stateProvince" xlink:type="simple">JN</named-content>; locality: <named-content xmlns:xlink="http://www.w3.org/1999/xlink" content-type="dwc:locality" xlink:type="simple">Mt. Wanguisan, Suncheon-si</named-content>; <bold>Identification:</bold> identifiedBy: <named-content xmlns:xlink="http://www.w3.org/1999/xlink" content-type="dwc:identifiedBy" xlink:type="simple">Y.B. Cha</named-content>; dateIdentified: <named-content xmlns:xlink="http://www.w3.org/1999/xlink" content-type="dwc:dateIdentified" xlink:type="simple">2022</named-content>; <bold>Event:</bold> eventDate: <named-content xmlns:xlink="http://www.w3.org/1999/xlink" content-type="dwc:eventDate" xlink:type="simple">02-08-2016</named-content>; eventRemarks: <named-content xmlns:xlink="http://www.w3.org/1999/xlink" content-type="dwc:eventRemarks" xlink:type="simple">Host plant: <italic><tp:taxon-name><tp:taxon-name-part taxon-name-part-type="genus" reg="Quercus">Quercus</tp:taxon-name-part><tp:taxon-name-part taxon-name-part-type="species" reg="serrata">serrata</tp:taxon-name-part></tp:taxon-name></italic>, emerged 11. VIII. 2016</named-content>; <bold>Record Level:</bold> rightsHolder: <named-content xmlns:xlink="http://www.w3.org/1999/xlink" content-type="dwc:rightsHolder" xlink:type="simple">Un-Hong Heo</named-content>; collectionCode: <named-content xmlns:xlink="http://www.w3.org/1999/xlink" content-type="dwc:collectionCode" xlink:type="simple">Insects</named-content>; basisOfRecord: <named-content xmlns:xlink="http://www.w3.org/1999/xlink" content-type="dwc:basisOfRecord" xlink:type="simple">PreservedSpecimen</named-content></p></list-item></list></tp:treatment-sec><tp:treatment-sec sec-type="Description"><title>Description</title><p><bold>Adults.</bold> (Fig. <xref ref-type="fig" rid="F10586650">4</xref><xref ref-type="fig" rid="F10586657">c</xref>, <xref ref-type="fig" rid="F10586658">d</xref>) Length of forewing 9–10 mm in both sexes, wingspan 19–21 mm. Antenna filiform in both sexes. Head and thorax brownish-grey, with a black strigular on tegula. Ground colour of forewing brownish-grey; basal and sub-basal lines indistinct fuscous grey; antemedial line irregulary dentate; medial area bright grey with a small, dark grey discal dot and a large black dot near dorsal margin; medial line wavy, dentate; postmedial line dotted, wavy; teminal margin triangular dotted on each vein. Ground colour of hindwing fuscous grey. Abdomen fuscous grey.</p><p><bold>Male genitalia.</bold> (Fig. <xref ref-type="fig" rid="F10586671">5</xref><xref ref-type="fig" rid="F10586677">b</xref>, <xref ref-type="fig" rid="F10586679">d</xref>, <xref ref-type="fig" rid="F10586681">f</xref>) Uncus sclerotised, rounded end, with subscaphium. Tegumen narrow; peniculus roundly expanded. Transtilla weakly sclerotised. Valva narrow; costal margin bent; apex lobe with hairy; subapical lobe with series of distinct spines; harpe-like process towards apex, apically clothed with long, stout setae; ventro-distal lobe complex and convolute. Sacculus sclerotised. Saccular shield elongated spatulate, somewhat axe-head-shaped; partly fused to aedeagus. Vinculum U-shaped. Aedeagus long, slender, slightly bent with spinule vesica; carina process porrect. Eighth tergite costally horizontal wing-shaped plate with two long clavate processes anteriorly, postero-laterally weakly sclerotised; 8<sup>th</sup> sternite anteriorly angled H-shaped.</p><p><bold>Female genitalia.</bold> (Fig. <xref ref-type="fig" rid="F10586682">3</xref><xref ref-type="fig" rid="F10586690">d</xref>) Apophyses anteriores somewhat shorter than apophyses posterior. Ostium bursae membranous, narrow. Ductus bursae sclerotised posteriorly and membranous anteriorly. Corpus bursae pyriform. Appendix bursae absent.</p></tp:treatment-sec><tp:treatment-sec sec-type="Diagnosis"><title>Diagnosis</title><p>This species can be distinguished from other congeners by its a small reddish discal dot with a large black dot near dorsal margin on the forewing in the adult. In the male genitalia, only <italic>dufay</italic> have distinctive aedeagus with spinule vesica. In the female genitalia, its long slender ductus bursae can identify it from others.</p></tp:treatment-sec><tp:treatment-sec sec-type="Distribution"><title>Distribution</title><p>Korea (new record), Japan (<xref ref-type="bibr" rid="B10529784">Sasaki and Kishida 2011</xref>).</p></tp:treatment-sec><tp:treatment-sec sec-type="Ecology"><title>Ecology</title><p><bold>Host plant</bold>: <italic><tp:taxon-name><tp:taxon-name-part taxon-name-part-type="genus" reg="Quercus">Quercus</tp:taxon-name-part></tp:taxon-name> glauca, Q</italic>. <italic>gilva, Q</italic>. <italic>salicina</italic>, <italic><tp:taxon-name><tp:taxon-name-part taxon-name-part-type="genus" reg="Castanopsis">Castanopsis</tp:taxon-name-part><tp:taxon-name-part taxon-name-part-type="species" reg="sieboldii">sieboldii</tp:taxon-name-part><tp:taxon-name-part taxon-name-part-type="subspecies" reg="sieboldii">sieboldii</tp:taxon-name-part></tp:taxon-name></italic> (<tp:taxon-name><tp:taxon-name-part taxon-name-part-type="family">Fagaceae</tp:taxon-name-part></tp:taxon-name>) (<xref ref-type="bibr" rid="B10529829">Jinbo et al. 2019</xref>). <italic><tp:taxon-name><tp:taxon-name-part taxon-name-part-type="genus" reg="Quercus">Quercus</tp:taxon-name-part><tp:taxon-name-part taxon-name-part-type="species" reg="serrata">serrata</tp:taxon-name-part></tp:taxon-name></italic> (<tp:taxon-name><tp:taxon-name-part taxon-name-part-type="family">Fagaceae</tp:taxon-name-part></tp:taxon-name>) (new record).</p></tp:treatment-sec><tp:treatment-sec sec-type="Notes"><title>Notes</title><p>This species has been only recorded from Japan, but newly recorded from the continent herein with a new host plant. Here, we show the brief biology of this species in Fig. <xref ref-type="fig" rid="F10586691">6</xref>.</p></tp:treatment-sec><tp:treatment-sec><!--Section generated to contain objects referenced in tp:taxon-treatment.--><fig-group id="F10586650" position="float" orientation="portrait"><caption><p>Adults of Korean <italic><tp:taxon-name><tp:taxon-name-part taxon-name-part-type="genus" reg="Nycteola">Nycteola</tp:taxon-name-part><tp:taxon-name-part taxon-name-part-type="species" reg="degenerana">degenerana</tp:taxon-name-part></tp:taxon-name></italic> Hübner and <italic><tp:taxon-name><tp:taxon-name-part taxon-name-part-type="genus" reg="Nycteola">Nycteola</tp:taxon-name-part><tp:taxon-name-part taxon-name-part-type="species" reg="dufayi">dufayi</tp:taxon-name-part></tp:taxon-name></italic> Sugi.</p></caption><fig id="F10586655" position="float" orientation="portrait"><object-id xmlns:xlink="http://www.w3.org/1999/xlink" content-type="arpha" xlink:type="simple">25E7EE78-B1E3-5EF0-A7CC-6093C63D226B</object-id><object-id xmlns:xlink="http://www.w3.org/1999/xlink" content-type="doi" xlink:type="simple">10.3897/BDJ.11.e114878.figure4a</object-id><label>Figure 4a.</label><caption><p><italic><tp:taxon-name><tp:taxon-name-part taxon-name-part-type="genus" reg="Nycteola">N.</tp:taxon-name-part><tp:taxon-name-part taxon-name-part-type="species" reg="degenerana">degenerana</tp:taxon-name-part></tp:taxon-name></italic>, male;</p></caption><graphic xmlns:xlink="http://www.w3.org/1999/xlink" xlink:href="bdj-11-e114878-g004_a.png" xlink:type="simple" position="float" orientation="portrait" id="oo_925861.png"><uri content-type="original_file" xlink:type="simple">https://binary.pensoft.net/fig/925861</uri></graphic></fig><fig id="F10586656" position="float" orientation="portrait"><object-id xmlns:xlink="http://www.w3.org/1999/xlink" content-type="arpha" xlink:type="simple">14A7CF92-C254-5C2E-B8C2-B0469571835F</object-id><object-id xmlns:xlink="http://www.w3.org/1999/xlink" content-type="doi" xlink:type="simple">10.3897/BDJ.11.e114878.figure4b</object-id><label>Figure 4b.</label><caption><p><italic><tp:taxon-name><tp:taxon-name-part taxon-name-part-type="genus" reg="Nycteola">N.</tp:taxon-name-part><tp:taxon-name-part taxon-name-part-type="species" reg="degenerana">degenerana</tp:taxon-name-part></tp:taxon-name></italic>, female;</p></caption><graphic xmlns:xlink="http://www.w3.org/1999/xlink" xlink:href="bdj-11-e114878-g004_b.png" xlink:type="simple" position="float" orientation="portrait" id="oo_925863.png"><uri content-type="original_file" xlink:type="simple">https://binary.pensoft.net/fig/925863</uri></graphic></fig><fig id="F10586657" position="float" orientation="portrait"><object-id xmlns:xlink="http://www.w3.org/1999/xlink" content-type="arpha" xlink:type="simple">F76C81C0-E08A-5360-B0E1-D09BAB777C72</object-id><object-id xmlns:xlink="http://www.w3.org/1999/xlink" content-type="doi" xlink:type="simple">10.3897/BDJ.11.e114878.figure4c</object-id><label>Figure 4c.</label><caption><p><italic><tp:taxon-name><tp:taxon-name-part taxon-name-part-type="genus" reg="Nycteola">N.</tp:taxon-name-part><tp:taxon-name-part taxon-name-part-type="species" reg="dufayi">dufayi</tp:taxon-name-part></tp:taxon-name></italic>, male;</p></caption><graphic xmlns:xlink="http://www.w3.org/1999/xlink" xlink:href="bdj-11-e114878-g004_c.png" xlink:type="simple" position="float" orientation="portrait" id="oo_925866.png"><uri content-type="original_file" xlink:type="simple">https://binary.pensoft.net/fig/925866</uri></graphic></fig><fig id="F10586658" position="float" orientation="portrait"><object-id xmlns:xlink="http://www.w3.org/1999/xlink" content-type="arpha" xlink:type="simple">292B5FAF-F209-5B98-B7CD-143AC482E87F</object-id><object-id xmlns:xlink="http://www.w3.org/1999/xlink" content-type="doi" xlink:type="simple">10.3897/BDJ.11.e114878.figure4d</object-id><label>Figure 4d.</label><caption><p><italic><tp:taxon-name><tp:taxon-name-part taxon-name-part-type="genus" reg="Nycteola">N.</tp:taxon-name-part><tp:taxon-name-part taxon-name-part-type="species" reg="dufayi">dufayi</tp:taxon-name-part></tp:taxon-name></italic>, female.</p></caption><graphic xmlns:xlink="http://www.w3.org/1999/xlink" xlink:href="bdj-11-e114878-g004_d.png" xlink:type="simple" position="float" orientation="portrait" id="oo_925867.png"><uri content-type="original_file" xlink:type="simple">https://binary.pensoft.net/fig/925867</uri></graphic></fig></fig-group><fig id="F10586657" position="float" orientation="portrait"><object-id xmlns:xlink="http://www.w3.org/1999/xlink" content-type="arpha" xlink:type="simple">F76C81C0-E08A-5360-B0E1-D09BAB777C72</object-id><object-id xmlns:xlink="http://www.w3.org/1999/xlink" content-type="doi" xlink:type="simple">10.3897/BDJ.11.e114878.figure4c</object-id><label>Figure 4c.</label><caption><p><italic><tp:taxon-name><tp:taxon-name-part taxon-name-part-type="genus" reg="Nycteola">N.</tp:taxon-name-part><tp:taxon-name-part taxon-name-part-type="species" reg="dufayi">dufayi</tp:taxon-name-part></tp:taxon-name></italic>, male;</p></caption><graphic xmlns:xlink="http://www.w3.org/1999/xlink" xlink:href="bdj-11-e114878-g004_c.png" xlink:type="simple" position="float" orientation="portrait" id="oo_925866.png"><uri content-type="original_file" xlink:type="simple">https://binary.pensoft.net/fig/925866</uri></graphic></fig><fig id="F10586658" position="float" orientation="portrait"><object-id xmlns:xlink="http://www.w3.org/1999/xlink" content-type="arpha" xlink:type="simple">292B5FAF-F209-5B98-B7CD-143AC482E87F</object-id><object-id xmlns:xlink="http://www.w3.org/1999/xlink" content-type="doi" xlink:type="simple">10.3897/BDJ.11.e114878.figure4d</object-id><label>Figure 4d.</label><caption><p><italic><tp:taxon-name><tp:taxon-name-part taxon-name-part-type="genus" reg="Nycteola">N.</tp:taxon-name-part><tp:taxon-name-part taxon-name-part-type="species" reg="dufayi">dufayi</tp:taxon-name-part></tp:taxon-name></italic>, female.</p></caption><graphic xmlns:xlink="http://www.w3.org/1999/xlink" xlink:href="bdj-11-e114878-g004_d.png" xlink:type="simple" position="float" orientation="portrait" id="oo_925867.png"><uri content-type="original_file" xlink:type="simple">https://binary.pensoft.net/fig/925867</uri></graphic></fig><fig-group id="F10586671" position="float" orientation="portrait"><caption><p>Male genitalia of <italic><tp:taxon-name><tp:taxon-name-part taxon-name-part-type="genus" reg="Nycteola">N.</tp:taxon-name-part><tp:taxon-name-part taxon-name-part-type="species" reg="degenerana">degenerana</tp:taxon-name-part></tp:taxon-name></italic> and <italic><tp:taxon-name><tp:taxon-name-part taxon-name-part-type="genus" reg="Nycteola">N.</tp:taxon-name-part><tp:taxon-name-part taxon-name-part-type="species" reg="dufayi">dufayi</tp:taxon-name-part></tp:taxon-name></italic>. Scale bar: 1 mm.</p></caption><fig id="F10586676" position="float" orientation="portrait"><object-id xmlns:xlink="http://www.w3.org/1999/xlink" content-type="arpha" xlink:type="simple">534D02F6-3F38-57AC-97BD-8C94DD0FE4DB</object-id><object-id xmlns:xlink="http://www.w3.org/1999/xlink" content-type="doi" xlink:type="simple">10.3897/BDJ.11.e114878.figure5a</object-id><label>Figure 5a.</label><caption><p><italic><tp:taxon-name><tp:taxon-name-part taxon-name-part-type="genus" reg="Nycteola">N.</tp:taxon-name-part><tp:taxon-name-part taxon-name-part-type="species" reg="degenerana">degenerana</tp:taxon-name-part></tp:taxon-name></italic> (INU-11609), genital capsule;</p></caption><graphic xmlns:xlink="http://www.w3.org/1999/xlink" xlink:href="bdj-11-e114878-g005_a.png" xlink:type="simple" position="float" orientation="portrait" id="oo_925884.png"><uri content-type="original_file" xlink:type="simple">https://binary.pensoft.net/fig/925884</uri></graphic></fig><fig id="F10586677" position="float" orientation="portrait"><object-id xmlns:xlink="http://www.w3.org/1999/xlink" content-type="arpha" xlink:type="simple">6FEA7EA8-4E69-55D6-81C2-FBA048A96259</object-id><object-id xmlns:xlink="http://www.w3.org/1999/xlink" content-type="doi" xlink:type="simple">10.3897/BDJ.11.e114878.figure5b</object-id><label>Figure 5b.</label><caption><p><italic><tp:taxon-name><tp:taxon-name-part taxon-name-part-type="genus" reg="Nycteola">N.</tp:taxon-name-part><tp:taxon-name-part taxon-name-part-type="species" reg="dufayi">dufayi</tp:taxon-name-part></tp:taxon-name></italic> (INU-11972), genital capsule;</p></caption><graphic xmlns:xlink="http://www.w3.org/1999/xlink" xlink:href="bdj-11-e114878-g005_b.png" xlink:type="simple" position="float" orientation="portrait" id="oo_925885.png"><uri content-type="original_file" xlink:type="simple">https://binary.pensoft.net/fig/925885</uri></graphic></fig><fig id="F10586678" position="float" orientation="portrait"><object-id xmlns:xlink="http://www.w3.org/1999/xlink" content-type="arpha" xlink:type="simple">93BD8070-FBB5-548D-8C27-A2F3BC1DE1CA</object-id><object-id xmlns:xlink="http://www.w3.org/1999/xlink" content-type="doi" xlink:type="simple">10.3897/BDJ.11.e114878.figure5c</object-id><label>Figure 5c.</label><caption><p><italic><tp:taxon-name><tp:taxon-name-part taxon-name-part-type="genus" reg="Nycteola">N.</tp:taxon-name-part><tp:taxon-name-part taxon-name-part-type="species" reg="degenerana">degenerana</tp:taxon-name-part></tp:taxon-name></italic>, aedeagus;</p></caption><graphic xmlns:xlink="http://www.w3.org/1999/xlink" xlink:href="bdj-11-e114878-g005_c.png" xlink:type="simple" position="float" orientation="portrait" id="oo_925886.png"><uri content-type="original_file" xlink:type="simple">https://binary.pensoft.net/fig/925886</uri></graphic></fig><fig id="F10586679" position="float" orientation="portrait"><object-id xmlns:xlink="http://www.w3.org/1999/xlink" content-type="arpha" xlink:type="simple">73E6C9F9-2F8E-5781-8066-D3F88824E114</object-id><object-id xmlns:xlink="http://www.w3.org/1999/xlink" content-type="doi" xlink:type="simple">10.3897/BDJ.11.e114878.figure5d</object-id><label>Figure 5d.</label><caption><p><italic><tp:taxon-name><tp:taxon-name-part taxon-name-part-type="genus" reg="Nycteola">N.</tp:taxon-name-part><tp:taxon-name-part taxon-name-part-type="species" reg="dufayi">dufayi</tp:taxon-name-part></tp:taxon-name></italic> , aedeagus;</p></caption><graphic xmlns:xlink="http://www.w3.org/1999/xlink" xlink:href="bdj-11-e114878-g005_d.png" xlink:type="simple" position="float" orientation="portrait" id="oo_925887.png"><uri content-type="original_file" xlink:type="simple">https://binary.pensoft.net/fig/925887</uri></graphic></fig><fig id="F10586680" position="float" orientation="portrait"><object-id xmlns:xlink="http://www.w3.org/1999/xlink" content-type="arpha" xlink:type="simple">D8EFFDE2-F7DC-58E1-BB88-16D3D9BB03C6</object-id><object-id xmlns:xlink="http://www.w3.org/1999/xlink" content-type="doi" xlink:type="simple">10.3897/BDJ.11.e114878.figure5e</object-id><label>Figure 5e.</label><caption><p><italic><tp:taxon-name><tp:taxon-name-part taxon-name-part-type="genus" reg="Nycteola">N.</tp:taxon-name-part><tp:taxon-name-part taxon-name-part-type="species" reg="degenerana">degenerana</tp:taxon-name-part></tp:taxon-name></italic>, 8<sup>th</sup> segments;</p></caption><graphic xmlns:xlink="http://www.w3.org/1999/xlink" xlink:href="bdj-11-e114878-g005_e.png" xlink:type="simple" position="float" orientation="portrait" id="oo_925888.png"><uri content-type="original_file" xlink:type="simple">https://binary.pensoft.net/fig/925888</uri></graphic></fig><fig id="F10586681" position="float" orientation="portrait"><object-id xmlns:xlink="http://www.w3.org/1999/xlink" content-type="arpha" xlink:type="simple">349F8277-1993-5F2E-AEE6-043202F8D7B4</object-id><object-id xmlns:xlink="http://www.w3.org/1999/xlink" content-type="doi" xlink:type="simple">10.3897/BDJ.11.e114878.figure5f</object-id><label>Figure 5f.</label><caption><p><italic><tp:taxon-name><tp:taxon-name-part taxon-name-part-type="genus" reg="Nycteola">N.</tp:taxon-name-part><tp:taxon-name-part taxon-name-part-type="species" reg="dufayi">dufayi</tp:taxon-name-part></tp:taxon-name></italic>, 8<sup>th</sup> segments.</p></caption><graphic xmlns:xlink="http://www.w3.org/1999/xlink" xlink:href="bdj-11-e114878-g005_f.png" xlink:type="simple" position="float" orientation="portrait" id="oo_925889.png"><uri content-type="original_file" xlink:type="simple">https://binary.pensoft.net/fig/925889</uri></graphic></fig></fig-group><fig id="F10586677" position="float" orientation="portrait"><object-id xmlns:xlink="http://www.w3.org/1999/xlink" content-type="arpha" xlink:type="simple">6FEA7EA8-4E69-55D6-81C2-FBA048A96259</object-id><object-id xmlns:xlink="http://www.w3.org/1999/xlink" content-type="doi" xlink:type="simple">10.3897/BDJ.11.e114878.figure5b</object-id><label>Figure 5b.</label><caption><p><italic><tp:taxon-name><tp:taxon-name-part taxon-name-part-type="genus" reg="Nycteola">N.</tp:taxon-name-part><tp:taxon-name-part taxon-name-part-type="species" reg="dufayi">dufayi</tp:taxon-name-part></tp:taxon-name></italic> (INU-11972), genital capsule;</p></caption><graphic xmlns:xlink="http://www.w3.org/1999/xlink" xlink:href="bdj-11-e114878-g005_b.png" xlink:type="simple" position="float" orientation="portrait" id="oo_925885.png"><uri content-type="original_file" xlink:type="simple">https://binary.pensoft.net/fig/925885</uri></graphic></fig><fig id="F10586679" position="float" orientation="portrait"><object-id xmlns:xlink="http://www.w3.org/1999/xlink" content-type="arpha" xlink:type="simple">73E6C9F9-2F8E-5781-8066-D3F88824E114</object-id><object-id xmlns:xlink="http://www.w3.org/1999/xlink" content-type="doi" xlink:type="simple">10.3897/BDJ.11.e114878.figure5d</object-id><label>Figure 5d.</label><caption><p><italic><tp:taxon-name><tp:taxon-name-part taxon-name-part-type="genus" reg="Nycteola">N.</tp:taxon-name-part><tp:taxon-name-part taxon-name-part-type="species" reg="dufayi">dufayi</tp:taxon-name-part></tp:taxon-name></italic> , aedeagus;</p></caption><graphic xmlns:xlink="http://www.w3.org/1999/xlink" xlink:href="bdj-11-e114878-g005_d.png" xlink:type="simple" position="float" orientation="portrait" id="oo_925887.png"><uri content-type="original_file" xlink:type="simple">https://binary.pensoft.net/fig/925887</uri></graphic></fig><fig id="F10586681" position="float" orientation="portrait"><object-id xmlns:xlink="http://www.w3.org/1999/xlink" content-type="arpha" xlink:type="simple">349F8277-1993-5F2E-AEE6-043202F8D7B4</object-id><object-id xmlns:xlink="http://www.w3.org/1999/xlink" content-type="doi" xlink:type="simple">10.3897/BDJ.11.e114878.figure5f</object-id><label>Figure 5f.</label><caption><p><italic><tp:taxon-name><tp:taxon-name-part taxon-name-part-type="genus" reg="Nycteola">N.</tp:taxon-name-part><tp:taxon-name-part taxon-name-part-type="species" reg="dufayi">dufayi</tp:taxon-name-part></tp:taxon-name></italic>, 8<sup>th</sup> segments.</p></caption><graphic xmlns:xlink="http://www.w3.org/1999/xlink" xlink:href="bdj-11-e114878-g005_f.png" xlink:type="simple" position="float" orientation="portrait" id="oo_925889.png"><uri content-type="original_file" xlink:type="simple">https://binary.pensoft.net/fig/925889</uri></graphic></fig><fig-group id="F10586682" position="float" orientation="portrait"><caption><p>Female genitalia of <italic><tp:taxon-name><tp:taxon-name-part taxon-name-part-type="genus" reg="Nycteola">Nycteola</tp:taxon-name-part></tp:taxon-name></italic> Hübner spp. Scale bar: 1 mm.</p></caption><fig id="F10586687" position="float" orientation="portrait"><object-id xmlns:xlink="http://www.w3.org/1999/xlink" content-type="arpha" xlink:type="simple">44007C40-BE2F-5DA5-9402-6E370A2874C1</object-id><object-id xmlns:xlink="http://www.w3.org/1999/xlink" content-type="doi" xlink:type="simple">10.3897/BDJ.11.e114878.figure3a</object-id><label>Figure 3a.</label><caption><p><italic><tp:taxon-name><tp:taxon-name-part taxon-name-part-type="genus" reg="Nycteola">N.</tp:taxon-name-part><tp:taxon-name-part taxon-name-part-type="species" reg="asiatica">asiatica</tp:taxon-name-part></tp:taxon-name></italic> (INU-12085);</p></caption><graphic xmlns:xlink="http://www.w3.org/1999/xlink" xlink:href="bdj-11-e114878-g003_a.png" xlink:type="simple" position="float" orientation="portrait" id="oo_925890.png"><uri content-type="original_file" xlink:type="simple">https://binary.pensoft.net/fig/925890</uri></graphic></fig><fig id="F10586688" position="float" orientation="portrait"><object-id xmlns:xlink="http://www.w3.org/1999/xlink" content-type="arpha" xlink:type="simple">BAB9D8F1-4834-505B-A1D3-43D1AD11F4D6</object-id><object-id xmlns:xlink="http://www.w3.org/1999/xlink" content-type="doi" xlink:type="simple">10.3897/BDJ.11.e114878.figure3b</object-id><label>Figure 3b.</label><caption><p><italic><tp:taxon-name><tp:taxon-name-part taxon-name-part-type="genus" reg="Nycteola">N.</tp:taxon-name-part><tp:taxon-name-part taxon-name-part-type="species" reg="coreana">coreana</tp:taxon-name-part></tp:taxon-name></italic> (INU-11953, Japanese sample);</p></caption><graphic xmlns:xlink="http://www.w3.org/1999/xlink" xlink:href="bdj-11-e114878-g003_b.png" xlink:type="simple" position="float" orientation="portrait" id="oo_925892.png"><uri content-type="original_file" xlink:type="simple">https://binary.pensoft.net/fig/925892</uri></graphic></fig><fig id="F10586689" position="float" orientation="portrait"><object-id xmlns:xlink="http://www.w3.org/1999/xlink" content-type="arpha" xlink:type="simple">7C43E703-C630-5D96-97BD-8EB2EEBDCCA6</object-id><object-id xmlns:xlink="http://www.w3.org/1999/xlink" content-type="doi" xlink:type="simple">10.3897/BDJ.11.e114878.figure3c</object-id><label>Figure 3c.</label><caption><p><italic><tp:taxon-name><tp:taxon-name-part taxon-name-part-type="genus" reg="Nycteola">N.</tp:taxon-name-part><tp:taxon-name-part taxon-name-part-type="species" reg="degenerana">degenerana</tp:taxon-name-part></tp:taxon-name></italic> (INU-11844);</p></caption><graphic xmlns:xlink="http://www.w3.org/1999/xlink" xlink:href="bdj-11-e114878-g003_c.png" xlink:type="simple" position="float" orientation="portrait" id="oo_925893.png"><uri content-type="original_file" xlink:type="simple">https://binary.pensoft.net/fig/925893</uri></graphic></fig><fig id="F10586690" position="float" orientation="portrait"><object-id xmlns:xlink="http://www.w3.org/1999/xlink" content-type="arpha" xlink:type="simple">5DF657B4-9963-55B4-BF17-9C55AB881343</object-id><object-id xmlns:xlink="http://www.w3.org/1999/xlink" content-type="doi" xlink:type="simple">10.3897/BDJ.11.e114878.figure3d</object-id><label>Figure 3d.</label><caption><p><italic><tp:taxon-name><tp:taxon-name-part taxon-name-part-type="genus" reg="Nycteola">N.</tp:taxon-name-part><tp:taxon-name-part taxon-name-part-type="species" reg="dufayi">dufayi</tp:taxon-name-part></tp:taxon-name></italic> (INU-11973).</p></caption><graphic xmlns:xlink="http://www.w3.org/1999/xlink" xlink:href="bdj-11-e114878-g003_d.png" xlink:type="simple" position="float" orientation="portrait" id="oo_925894.png"><uri content-type="original_file" xlink:type="simple">https://binary.pensoft.net/fig/925894</uri></graphic></fig></fig-group><fig id="F10586690" position="float" orientation="portrait"><object-id xmlns:xlink="http://www.w3.org/1999/xlink" content-type="arpha" xlink:type="simple">5DF657B4-9963-55B4-BF17-9C55AB881343</object-id><object-id xmlns:xlink="http://www.w3.org/1999/xlink" content-type="doi" xlink:type="simple">10.3897/BDJ.11.e114878.figure3d</object-id><label>Figure 3d.</label><caption><p><italic><tp:taxon-name><tp:taxon-name-part taxon-name-part-type="genus" reg="Nycteola">N.</tp:taxon-name-part><tp:taxon-name-part taxon-name-part-type="species" reg="dufayi">dufayi</tp:taxon-name-part></tp:taxon-name></italic> (INU-11973).</p></caption><graphic xmlns:xlink="http://www.w3.org/1999/xlink" xlink:href="bdj-11-e114878-g003_d.png" xlink:type="simple" position="float" orientation="portrait" id="oo_925894.png"><uri content-type="original_file" xlink:type="simple">https://binary.pensoft.net/fig/925894</uri></graphic></fig><fig-group id="F10586691" position="float" orientation="portrait"><caption><p>Brief biology of <italic><tp:taxon-name><tp:taxon-name-part taxon-name-part-type="genus" reg="Nycteola">Nycteola</tp:taxon-name-part><tp:taxon-name-part taxon-name-part-type="species" reg="dufayi">dufayi</tp:taxon-name-part></tp:taxon-name></italic> Sugi; Photo: Un-Hong, Heo.</p></caption><fig id="F10586696" position="float" orientation="portrait"><object-id xmlns:xlink="http://www.w3.org/1999/xlink" content-type="arpha" xlink:type="simple">3388CCBD-1AE0-5182-B7F2-893C3F934AE2</object-id><object-id xmlns:xlink="http://www.w3.org/1999/xlink" content-type="doi" xlink:type="simple">10.3897/BDJ.11.e114878.figure6a</object-id><label>Figure 6a.</label><caption><p>Host plant (<italic><tp:taxon-name><tp:taxon-name-part taxon-name-part-type="genus" reg="Quercus">Quercus</tp:taxon-name-part><tp:taxon-name-part taxon-name-part-type="species" reg="serrata">serrata</tp:taxon-name-part></tp:taxon-name></italic>);</p></caption><graphic xmlns:xlink="http://www.w3.org/1999/xlink" xlink:href="bdj-11-e114878-g006_a.png" xlink:type="simple" position="float" orientation="portrait" id="oo_925898.png"><uri content-type="original_file" xlink:type="simple">https://binary.pensoft.net/fig/925898</uri></graphic></fig><fig id="F10586697" position="float" orientation="portrait"><object-id xmlns:xlink="http://www.w3.org/1999/xlink" content-type="arpha" xlink:type="simple">2ACDF36C-A4FF-5BB3-BF3A-A9FD03B0A581</object-id><object-id xmlns:xlink="http://www.w3.org/1999/xlink" content-type="doi" xlink:type="simple">10.3897/BDJ.11.e114878.figure6b</object-id><label>Figure 6b.</label><caption><p>Final instar larva;</p></caption><graphic xmlns:xlink="http://www.w3.org/1999/xlink" xlink:href="bdj-11-e114878-g006_b.png" xlink:type="simple" position="float" orientation="portrait" id="oo_925902.png"><uri content-type="original_file" xlink:type="simple">https://binary.pensoft.net/fig/925902</uri></graphic></fig><fig id="F10586698" position="float" orientation="portrait"><object-id xmlns:xlink="http://www.w3.org/1999/xlink" content-type="arpha" xlink:type="simple">E918E57F-E424-53C5-A9F4-04FF1B21B2FE</object-id><object-id xmlns:xlink="http://www.w3.org/1999/xlink" content-type="doi" xlink:type="simple">10.3897/BDJ.11.e114878.figure6c</object-id><label>Figure 6c.</label><caption><p>Cocoon;</p></caption><graphic xmlns:xlink="http://www.w3.org/1999/xlink" xlink:href="bdj-11-e114878-g006_c.png" xlink:type="simple" position="float" orientation="portrait" id="oo_925904.png"><uri content-type="original_file" xlink:type="simple">https://binary.pensoft.net/fig/925904</uri></graphic></fig><fig id="F10586699" position="float" orientation="portrait"><object-id xmlns:xlink="http://www.w3.org/1999/xlink" content-type="arpha" xlink:type="simple">0B946896-468A-5397-A286-4A57AFCA868D</object-id><object-id xmlns:xlink="http://www.w3.org/1999/xlink" content-type="doi" xlink:type="simple">10.3897/BDJ.11.e114878.figure6d</object-id><label>Figure 6d.</label><caption><p>Newly hatched adult.</p></caption><graphic xmlns:xlink="http://www.w3.org/1999/xlink" xlink:href="bdj-11-e114878-g006_d.jpg" xlink:type="simple" position="float" orientation="portrait" id="oo_925905.jpg"><uri content-type="original_file" xlink:type="simple">https://binary.pensoft.net/fig/925905</uri></graphic></fig></fig-group></tp:treatment-sec><ref-list><ref id="B10529667"><element-citation xmlns:xlink="http://www.w3.org/1999/xlink" publication-type="chapter" xlink:type="simple"><person-group person-group-type="author"><name name-style="western"><surname>Inoue</surname><given-names>H.</given-names></name></person-group><year>1982</year><chapter-title>Nolidae</chapter-title><person-group person-group-type="editor"><name name-style="western"><surname>Inoue</surname><given-names>H.</given-names></name><name name-style="western"><surname>Sugi</surname><given-names>S.</given-names></name><name name-style="western"><surname>Kuroko</surname><given-names>H.</given-names></name><name name-style="western"><surname>Moriuti</surname><given-names>S.</given-names></name><name name-style="western"><surname>Kawabe</surname><given-names>A.</given-names></name></person-group><source>Moths of Japan I &amp; II</source><publisher-name>Kodansha</publisher-name><publisher-loc>Tokyo</publisher-loc><size units="page">I: 660–668, II: 342–343, pls. 154, 229, 278, 349-354</size></element-citation></ref><ref id="B10529694"><element-citation xmlns:xlink="http://www.w3.org/1999/xlink" publication-type="book" xlink:type="simple"><person-group person-group-type="author"><name name-style="western"><surname>Poole</surname><given-names>Robert W</given-names></name></person-group><year>1989</year><source><tp:taxon-name><tp:taxon-name-part taxon-name-part-type="family">Noctuidae</tp:taxon-name-part></tp:taxon-name>. Lepidopterorum Catalogus. (New Series, Fascicle 118)</source><volume>Part 1–3</volume><publisher-name>E.J.Brill</publisher-name><publisher-loc>Leiden</publisher-loc><size units="page">1314</size></element-citation></ref><ref id="B10529784"><element-citation xmlns:xlink="http://www.w3.org/1999/xlink" publication-type="chapter" xlink:type="simple"><person-group person-group-type="author"><name name-style="western"><surname>Sasaki</surname><given-names>A.</given-names></name><name name-style="western"><surname>Kishida</surname><given-names>Yasunori</given-names></name></person-group><year>2011</year><chapter-title>Nolidae</chapter-title><person-group person-group-type="editor"><name name-style="western"><surname>Kishida</surname><given-names>Yasunori</given-names></name></person-group><source>The standard of moths in Japan II</source><publisher-name>Gakken Education Publishing</publisher-name><publisher-loc>Tokyo</publisher-loc><size units="page">170–189</size></element-citation></ref><ref id="B10529829"><element-citation xmlns:xlink="http://www.w3.org/1999/xlink" publication-type="article" xlink:type="simple"><person-group person-group-type="author"><name name-style="western"><surname>Jinbo</surname><given-names>Utsugi</given-names></name><name name-style="western"><surname>Owada</surname><given-names>Marumo</given-names></name><name name-style="western"><surname>Arita</surname><given-names>Yutaka</given-names></name></person-group><year>2019</year><article-title>Butterflies and moths recorded in the Institute for Nature Study, Tokyo (2016–2019)</article-title><source>Miscellaneous Reports of the Institute for Nature Study</source><volume>51</volume><fpage>73</fpage><lpage>108</lpage></element-citation></ref></ref-list></tp:taxon-treatment>
